# Supplementary material for: Identification of the biological function of miR-9 in spinal cord ischemia-reperfusion injury in rats
Source: PeerJ. 2021 May 13;9:e11440. doi: 10.7717/peerj.11440 (PMC8126262; doi:10.7717/peerj.11440)
Supplement: Supplemental Information 2 [file peerj-09-11440-s002.xlsx]

## Sheet: Figure1.(A-B)miR-9
miR-9 relative expression at 24 h，48 h，and 72 h after SCII
Sham	SCII 24h	SCII 48h	SCII 72h
1	0.71	0.53	0.98
1.05	0.76	0.45	1.01
1.14	0.68	0.48	0.9
miR-9 relative expression in four groups at 48 h after SCII
Sham	SCII	SCII+NC	SCII+miR-9 mimic
1	0.458	0.598	0.71
1.04	0.568	0.588	0.68
0.98	0.438	0.438	0.86

## Sheet: Figure1.C BBB scores
Sham	SCII	SCII+NC	SCII+miR-9 mimic
21	8	7	13
20	7	7	15
21	6	6	11
21	5	5	15
20	4	6	13
19	6	8	12
21	6	6	13
21	7	4	12

## Sheet: Figure3 B. EB fluoresce
Sham	SCII	SCII+NC	SCII+miR-9 mimic
15.32	75.36	79.55	38.15
12.26	69.23	50.56	48.25
13.56	60.74	64.57	40.57

## Sheet: Figure3C. EVANS BLUE CONTENT)
Sham	SCII	SCII+NC	SCII+miR-9 mimic
3.13	15.08	16.17	7.02
4.09	15.15	13.11	8.11
2.15	14.23	14.09	7.07

## Sheet: Figure3D. water content of SC
Sham	SCII	SCII+NC	SCII+miR-9 mimic
60.25	78.36	79.98	72.54
67.25	77.98	77.68	70.26
63.57	80.02	75.23	70.29

## Sheet: Figure4B. apoptosis rate
Sham	SCII	SCII+NC	SCII+miR-9 mimic
15.18	62.985	68.28	42.18
13.86	57.935	61.345	36.3
12.83	68.44	55.02	37.31

## Sheet: Figure4C. cleaved-caspase3
Sham	SCII	SCII+NC	SCII+miR-9 mimic
0.59463	1.27923	1.27152	0.783984
0.541085	1.17868	1.26826	0.735036
0.508149	1.10693	1.19106	0.690295

## Sheet: Figure4D.IL-6 for four groups
Sham	SCII	SCII+NC	SCII+miR-9 mimic
77.22	195.845	199.88	83.725
63.05	184.485	194.215	70.82
57.32	183.625	200.57	79.085

## Sheet: Figure4E.IL-1β for four groups
Sham	SCII	SCII+NC	SCII+miR-9 mimic
16.595	60.775	58.785	31.785
17.73	48.74	48.86	27.7205
19.63	40.81	45.8	31.13

## Sheet: Figure6A.BBB-MAP2K3
Sham	SCII	SCII+NC	SCII+miR-9 mimic	SCII+miR-9 inhibitor	SCII+SB203580 + miR-9 inhibitor	SCII+SB203580	SCII+DMSO
21	8	7	13	5	10	15	6
20	7	7	15	4	11	13	7
21	6	6	14	3	12	14	8
21	5	5	15	5	12	12	5
20	4	6	13	3	10	13	7
19	6	8	12	6	9	16	8
21	6	6	13	4	13	15	9
21	7	4	12	4	12	13	5

[truncated: 6 more sheets: Figure6B.MAP2K3 protein, Figure6C.IL-6 for eight groups, 6D.IL-1B for eight groups, Figure7A.BBB-Notch2, Figure7C.NOTCH2 protein, Figure7D.cleavedcaspase3 ]
