# Supplementary material for: Identification of the biological function of miR-9 in spinal cord ischemia-reperfusion injury in rats
Source: PeerJ. 2021 May 13;9:e11440. doi: 10.7717/peerj.11440 (PMC8126262; doi:10.7717/peerj.11440)
Supplement: Supplemental Information 5 [file peerj-09-11440-s005.xls]

## Sheet:  target genes by Targetscan
Ortholog of target gene	Representative transcript	Gene name	3P-seq tags + 5	Conserved sites total	Conserved 8mer sites	Conserved 7mer-m8 sites	Conserved 7mer-A1 sites	Poorly conserved sites total	Poorly conserved 8mer sites	Poorly conserved 7mer-m8 sites	Poorly conserved 7mer-A1 sites	6mer sites	Representative miRNA	Cumulative weighted context++ score	Total context++ score	Aggregate PCT	Previous TargetScan publication(s)
ONECUT2	ENST00000491143.2	one cut homeobox 2	847	14	7	4	3	3	1	2	0	5	rno-miR-9a-5p	-4.88	-5.7	> 0.99	2003, 2007, 2009, 2011
YBX3	ENST00000279550.7	Y box binding protein 3	631	2	2	0	0	0	0	0	0	0	rno-miR-9a-5p	-1.27	-1.29	0.92	2005, 2007, 2009, 2011
ONECUT3	ENST00000382349.4	one cut homeobox 3	5	3	3	0	0	1	0	0	1	2	rno-miR-9a-5p	-1.18	-1.18	> 0.99
AP1S2	ENST00000329235.2	adaptor-related protein complex 1, sigma 2 subunit	357	2	2	0	0	0	0	0	0	1	rno-miR-9a-5p	-1.07	-1.11	> 0.99	2005, 2007, 2009, 2011
ONECUT1	ENST00000560699.2	one cut homeobox 1	10	13	8	4	1	1	0	1	0	2	rno-miR-9a-5p	-1.07	-4.4	> 0.99	2003, 2005, 2007, 2009, 2011
CHST9	ENST00000580774.1	carbohydrate (N-acetylgalactosamine 4-0) sulfotransferase 9	20	1	0	1	0	2	1	1	0	3	rno-miR-9a-5p	-0.79	-0.79	< 0.1
POU2F1	ENST00000367866.2	POU class 2 homeobox 1	83	6	4	2	0	4	0	2	2	4	rno-miR-9a-5p	-0.79	-0.85	> 0.99	2011
C2ORF15	ENST00000302513.2	Uncharacterized protein C2orf15	166	1	1	0	0	0	0	0	0	1	rno-miR-9a-5p	-0.76	-0.76	< 0.1	2009, 2011
POU6F2	ENST00000518318.2	POU class 6 homeobox 2	5	4	0	3	1	0	0	0	0	1	rno-miR-9a-5p	-0.7	-0.7	> 0.99
C9orf89	ENST00000375464.2	chromosome 9 open reading frame 89	435	1	1	0	0	0	0	0	0	0	rno-miR-9a-5p	-0.69	-0.69	0.68	2009, 2011
PRDM6	ENST00000407847.4	PR domain containing 6	69	2	1	1	0	1	0	0	1	1	rno-miR-9a-5p	-0.68	-0.69	> 0.99	2011
PDK4	ENST00000005178.5	pyruvate dehydrogenase kinase, isozyme 4	5549	1	1	0	0	1	0	1	0	0	rno-miR-9a-5p	-0.64	-0.64	0.77	2005, 2007, 2009, 2011
LDLRAP1	ENST00000374338.4	low density lipoprotein receptor adaptor protein 1	111	2	1	1	0	1	0	1	0	0	rno-miR-9a-5p	-0.63	-0.63	0.99	2011
KCNJ2	ENST00000243457.3	potassium inwardly-rectifying channel, subfamily J, member 2	5	2	2	0	0	2	0	1	1	1	rno-miR-9a-5p	-0.6	-0.6	0.99	2011
TNC	ENST00000340094.3	tenascin C	4571	2	1	1	0	0	0	0	0	0	rno-miR-9a-5p	-0.59	-0.59	> 0.99
RNF146	ENST00000356799.2	ring finger protein 146	1504	1	1	0	0	0	0	0	0	1	rno-miR-9a-5p	-0.59	-0.59	ORF
LIN28B	ENST00000345080.4	lin-28 homolog B (C. elegans)	118	3	0	3	0	0	0	0	0	0	rno-miR-9a-5p	-0.58	-0.58	> 0.99	2007, 2009, 2011
PPCS	ENST00000372556.3	phosphopantothenoylcysteine synthetase	491	1	1	0	0	0	0	0	0	1	rno-miR-9a-5p	-0.58	-0.58	ORF
RAB34	ENST00000447716.1	RAB34, member RAS oncogene family	880	1	1	0	0	1	0	0	1	0	rno-miR-9a-5p	-0.58	-0.58	0.88	2005, 2007, 2009, 2011
GREB1	ENST00000381486.2	growth regulation by estrogen in breast cancer 1	40	1	0	0	1	2	2	0	0	2	rno-miR-9a-5p	-0.58	-0.64	0.83
IPO4	ENST00000354464.6	importin 4	811	1	1	0	0	0	0	0	0	0	rno-miR-9a-5p	-0.56	-0.56	0.87	2007, 2009, 2011
CALB2	ENST00000349553.5	calbindin 2	5	1	1	0	0	0	0	0	0	0	rno-miR-9a-5p	-0.56	-0.56	0.92	2009, 2011
RANBP17	ENST00000523189.1	RAN binding protein 17	156	1	1	0	0	0	0	0	0	1	rno-miR-9a-5p	-0.55	-0.55	0.94	2005, 2007, 2009, 2011
SLC2A2	ENST00000314251.3	solute carrier family 2 (facilitated glucose transporter), member 2	5	1	1	0	0	0	0	0	0	0	rno-miR-9a-5p	-0.54	-0.54	< 0.1	2009, 2011
STK3	ENST00000419617.2	serine/threonine kinase 3	25	1	1	0	0	0	0	0	0	0	rno-miR-9a-5p	-0.54	-0.54	0.85	2005, 2007, 2009, 2011
EMB	ENST00000303221.5	embigin	17	1	1	0	0	1	0	0	1	1	rno-miR-9a-5p	-0.53	-0.53	0.95	2005, 2007, 2009, 2011
TESK2	ENST00000372084.1	testis-specific kinase 2	11	1	1	0	0	0	0	0	0	0	rno-miR-9a-5p	-0.52	-0.52	0.95	2005, 2007, 2009, 2011
MESDC1	ENST00000267984.2	mesoderm development candidate 1	84	1	1	0	0	0	0	0	0	1	rno-miR-9a-5p	-0.52	-0.52	0.96	2005, 2007, 2009, 2011
MAEA	ENST00000303400.4	macrophage erythroblast attacher	5906	1	1	0	0	0	0	0	0	1	rno-miR-9a-5p	-0.51	-0.51	0.95	2007, 2009, 2011
SLC31A2	ENST00000259392.3	solute carrier family 31 (copper transporter), member 2	110	2	0	1	1	1	0	1	0	0	rno-miR-9a-5p	-0.51	-0.55	0.93	2003, 2005, 2007, 2009, 2011
EHD4	ENST00000220325.4	EH-domain containing 4	515	2	1	0	1	0	0	0	0	0	rno-miR-9a-5p	-0.51	-0.52	0.97	2005, 2007, 2009, 2011
HK2	ENST00000290573.2	hexokinase 2	5	1	0	1	0	3	0	2	1	0	rno-miR-9a-5p	-0.51	-0.51	0.73	2009, 2011
TRPM7	ENST00000560955.1	transient receptor potential cation channel, subfamily M, member 7	281	2	0	1	1	0	0	0	0	0	rno-miR-9a-5p	-0.51	-0.83	0.99	2005, 2007, 2009, 2011
WASF2	ENST00000536657.1	WAS protein family, member 2	311	1	1	0	0	1	0	1	0	2	rno-miR-9a-5p	-0.51	-0.52	0.95
PAK4	ENST00000599386.1	p21 protein (Cdc42/Rac)-activated kinase 4	130	1	1	0	0	0	0	0	0	0	rno-miR-9a-5p	-0.5	-0.5	0.96	2005, 2007, 2009, 2011
NXPE3	ENST00000422132.1	neurexophilin and PC-esterase domain family, member 3	630	1	1	0	0	0	0	0	0	0	rno-miR-9a-5p	-0.49	-0.49	0.95	2005, 2007, 2009, 2011
CCDC43	ENST00000457422.2	coiled-coil domain containing 43	36	1	1	0	0	0	0	0	0	1	rno-miR-9a-5p	-0.49	-0.49	0.95	2007, 2009, 2011
SCRIB	ENST00000356994.2	scribbled planar cell polarity protein	16	1	1	0	0	0	0	0	0	0	rno-miR-9a-5p	-0.49	-0.49	0.93	2005, 2007, 2009, 2011
SLC10A3	ENST00000369649.4	solute carrier family 10, member 3	433	1	0	1	0	1	0	0	1	0	rno-miR-9a-5p	-0.49	-0.49	0.75	2005, 2007, 2009, 2011
PIGZ	ENST00000412723.1	phosphatidylinositol glycan anchor biosynthesis, class Z	1071	1	1	0	0	1	0	0	1	1	rno-miR-9a-5p	-0.49	-0.49	< 0.1	2007, 2009, 2011
CXCL11	ENST00000306621.3	chemokine (C-X-C motif) ligand 11	5	1	1	0	0	0	0	0	0	0	rno-miR-9a-5p	-0.48	-0.48	< 0.1	2009, 2011
GCH1	ENST00000491895.2	GTP cyclohydrolase 1	502	1	1	0	0	1	0	0	1	1	rno-miR-9a-5p	-0.48	-0.51	0.87	2005, 2007, 2009, 2011
FOXN2	ENST00000340553.3	forkhead box N2	441	1	1	0	0	0	0	0	0	0	rno-miR-9a-5p	-0.47	-0.47	0.96	2007, 2009, 2011
MYPN	ENST00000358913.5	myopalladin	73	1	1	0	0	0	0	0	0	0	rno-miR-9a-5p	-0.47	-0.47	0.93	2011
COL15A1	ENST00000375001.3	collagen, type XV, alpha 1	371	1	1	0	0	2	0	0	2	0	rno-miR-9a-5p	-0.47	-0.52	0.62	2005, 2007, 2009, 2011
UBE3C	ENST00000348165.5	ubiquitin protein ligase E3C	1332	2	1	1	0	0	0	0	0	2	rno-miR-9a-5p	-0.47	-0.51	> 0.99	2005, 2007, 2009, 2011
SLC50A1	ENST00000368404.4	solute carrier family 50 (sugar efflux transporter), member 1	3317	1	1	0	0	0	0	0	0	0	rno-miR-9a-5p	-0.47	-0.47	0.62	2007, 2009, 2011
DYRK1B	ENST00000593685.1	dual-specificity tyrosine-(Y)-phosphorylation regulated kinase 1B	7	1	1	0	0	0	0	0	0	1	rno-miR-9a-5p	-0.47	-0.47	0.95	2005, 2007, 2009, 2011
ALCAM	ENST00000306107.5	activated leukocyte cell adhesion molecule	371	2	0	2	0	0	0	0	0	1	rno-miR-9a-5p	-0.46	-0.55	0.93	2007, 2009, 2011
PPAPDC2	ENST00000381883.2	phosphatidic acid phosphatase type 2 domain containing 2	263	1	1	0	0	2	1	0	1	0	rno-miR-9a-5p	-0.46	-0.6	0.68	2007, 2009, 2011
FAM46D	ENST00000538312.1	family with sequence similarity 46, member D	5	1	1	0	0	0	0	0	0	0	rno-miR-9a-5p	-0.46	-0.46	0.88	2009, 2011
FAM19A5	ENST00000358295.5	family with sequence similarity 19 (chemokine (C-C motif)-like), member A5	14	1	1	0	0	0	0	0	0	0	rno-miR-9a-5p	-0.45	-0.45	0.95	2005, 2007, 2009, 2011
DNAJC14	ENST00000357606.3	DnaJ (Hsp40) homolog, subfamily C, member 14	1293	1	1	0	0	0	0	0	0	0	rno-miR-9a-5p	-0.45	-0.45	0.93	2005, 2007, 2009, 2011
SHC2	ENST00000264554.6	SHC (Src homology 2 domain containing) transforming protein 2	600	1	1	0	0	0	0	0	0	0	rno-miR-9a-5p	-0.45	-0.45	0.95	2007, 2009, 2011
HN1L	ENST00000248098.3	hematological and neurological expressed 1-like	1302	2	1	1	0	0	0	0	0	0	rno-miR-9a-5p	-0.45	-0.49	0.91	2007, 2009, 2011
ATOH8	ENST00000306279.3	atonal homolog 8 (Drosophila)	21	2	0	0	2	0	0	0	0	1	rno-miR-9a-5p	-0.45	-0.45	0.96	2005, 2007, 2009, 2011
PCGF6	ENST00000337211.4	polycomb group ring finger 6	5	1	1	0	0	0	0	0	0	0	rno-miR-9a-5p	-0.45	-0.45	0.92	2005, 2007, 2009, 2011
RNF150	ENST00000515673.2	ring finger protein 150	518	2	1	0	1	3	1	0	2	2	rno-miR-9a-5p	-0.44	-0.52	> 0.99	2005, 2007, 2011
TAL2	ENST00000334077.3	T-cell acute lymphocytic leukemia 2	21	1	1	0	0	0	0	0	0	2	rno-miR-9a-5p	-0.44	-0.6	0.96
ANP32B	ENST00000339399.4	acidic (leucine-rich) nuclear phosphoprotein 32 family, member B	1003	2	0	0	2	0	0	0	0	0	rno-miR-9a-5p	-0.43	-0.43	0.97	2005, 2007, 2011
SAMD11	ENST00000342066.3	sterile alpha motif domain containing 11	288	1	1	0	0	0	0	0	0	0	rno-miR-9a-5p	-0.43	-0.43	0.86	2009, 2011
CREBZF	ENST00000398294.2	CREB/ATF bZIP transcription factor	1115	1	0	0	1	1	1	0	0	0	rno-miR-9a-5p	-0.43	-0.53	0.78	2007, 2009, 2011
ANKRD13A	ENST00000261739.4	ankyrin repeat domain 13A	1644	1	1	0	0	1	0	1	0	0	rno-miR-9a-5p	-0.43	-0.43	0.95	2009, 2011
KCNK4	ENST00000394525.2	potassium channel, subfamily K, member 4	5	1	1	0	0	0	0	0	0	1	rno-miR-9a-5p	-0.43	-0.43	< 0.1	2005, 2007, 2009, 2011
AP3B1	ENST00000255194.6	adaptor-related protein complex 3, beta 1 subunit	180	1	1	0	0	0	0	0	0	0	rno-miR-9a-5p	-0.43	-0.43	0.96	2011
SMARCD2	ENST00000448276.2	SWI/SNF related, matrix associated, actin dependent regulator of chromatin, subfamily d, member 2	144	2	0	2	0	0	0	0	0	1	rno-miR-9a-5p	-0.43	-0.43	0.92	2003, 2007, 2009, 2011
GALNT3	ENST00000392701.3	UDP-N-acetyl-alpha-D-galactosamine:polypeptide N-acetylgalactosaminyltransferase 3 (GalNAc-T3)	40	1	1	0	0	0	0	0	0	0	rno-miR-9a-5p	-0.42	-0.42	0.95	2005, 2007, 2009, 2011
FOXP2	ENST00000408937.3	forkhead box P2	169	2	0	2	0	0	0	0	0	0	rno-miR-9a-5p	-0.42	-0.42	0.98	2009, 2011
POU2F2	ENST00000342301.4	POU class 2 homeobox 2	5	2	1	1	0	0	0	0	0	3	rno-miR-9a-5p	-0.42	-1.39	0.72	2007, 2009
SLC52A2	ENST00000526752.1	solute carrier family 52 (riboflavin transporter), member 2	483	1	1	0	0	0	0	0	0	0	rno-miR-9a-5p	-0.42	-0.42	< 0.1	2009, 2011
FBN1	ENST00000316623.5	fibrillin 1	798	2	1	1	0	0	0	0	0	0	rno-miR-9a-5p	-0.41	-0.42	0.97	2005, 2007, 2009, 2011
CCAR2	ENST00000308511.4	cell cycle and apoptosis regulator 2	9525	1	0	1	0	0	0	0	0	1	rno-miR-9a-5p	-0.41	-0.41	0.88	2005, 2007, 2009, 2011
PRRX1	ENST00000367760.3	paired related homeobox 1	57	1	1	0	0	1	0	0	1	1	rno-miR-9a-5p	-0.41	-0.46	0.44	2005, 2007, 2009, 2011
KLF5	ENST00000377687.4	Kruppel-like factor 5 (intestinal)	161	2	0	2	0	0	0	0	0	0	rno-miR-9a-5p	-0.41	-0.41	0.82	2005, 2007, 2009, 2011
RHOA	ENST00000454011.2	ras homolog family member A	8507	1	1	0	0	0	0	0	0	0	rno-miR-9a-5p	-0.41	-0.41	ORF
ANO1	ENST00000355303.5	anoctamin 1, calcium activated chloride channel	78	1	1	0	0	0	0	0	0	0	rno-miR-9a-5p	-0.41	-0.41	0.95	2005, 2007, 2009, 2011
MUM1L1	ENST00000357175.2	melanoma associated antigen (mutated) 1-like 1	50	1	1	0	0	0	0	0	0	0	rno-miR-9a-5p	-0.41	-0.41	0.85	2005, 2007, 2009, 2011
PI4K2A	ENST00000370649.3	Phosphatidylinositol 4-kinase type 2-alpha; Uncharacterized protein	1489	2	1	1	0	0	0	0	0	1	rno-miR-9a-5p	-0.4	-0.41	0.99
TMEM109	ENST00000227525.3	transmembrane protein 109	4675	1	1	0	0	0	0	0	0	0	rno-miR-9a-5p	-0.4	-0.4	0.92	2007, 2009, 2011
C2orf88	ENST00000340623.4	chromosome 2 open reading frame 88	156	1	1	0	0	0	0	0	0	1	rno-miR-9a-5p	-0.4	-0.42	0.94	2007, 2009, 2011
GABRB2	ENST00000393959.1	gamma-aminobutyric acid (GABA) A receptor, beta 2	5	2	1	1	0	0	0	0	0	2	rno-miR-9a-5p	-0.4	-0.4	0.98	2007, 2009, 2011
LYVE1	ENST00000256178.3	lymphatic vessel endothelial hyaluronan receptor 1	5	1	1	0	0	0	0	0	0	0	rno-miR-9a-5p	-0.4	-0.4	0.24	2009, 2011
FRMD6	ENST00000395718.2	FERM domain containing 6	508	2	0	1	1	0	0	0	0	1	rno-miR-9a-5p	-0.4	-0.42	0.95	2007, 2009, 2011
ERG	ENST00000398905.1	v-ets avian erythroblastosis virus E26 oncogene homolog	184	1	0	0	1	3	2	1	0	0	rno-miR-9a-5p	-0.4	-0.55	0.83	2005, 2007, 2009, 2011
PTAR1	ENST00000377200.5	protein prenyltransferase alpha subunit repeat containing 1	161	2	0	2	0	1	0	1	0	2	rno-miR-9a-5p	-0.4	-0.46	0.94	2009, 2011
MAGT1	ENST00000358075.6	magnesium transporter 1	937	1	1	0	0	0	0	0	0	0	rno-miR-9a-5p	-0.4	-0.44	0.96	2011
DRAM2	ENST00000286692.4	DNA-damage regulated autophagy modulator 2	184	1	0	1	0	0	0	0	0	0	rno-miR-9a-5p	-0.4	-0.4	0.72	2009, 2011
NTNG1	ENST00000370067.1	netrin G1	5	2	1	1	0	1	0	1	0	2	rno-miR-9a-5p	-0.4	-0.4	0.89	2005, 2007, 2009, 2011
SIRT1	ENST00000212015.6	sirtuin 1	220	1	1	0	0	0	0	0	0	1	rno-miR-9a-5p	-0.39	-0.4	0.89	2005, 2007, 2009, 2011
SLC6A2	ENST00000219833.8	solute carrier family 6 (neurotransmitter transporter), member 2	5	1	1	0	0	0	0	0	0	0	rno-miR-9a-5p	-0.39	-0.39	0.79	2011
NR5A2	ENST00000367362.3	nuclear receptor subfamily 5, group A, member 2	121	2	1	1	0	0	0	0	0	2	rno-miR-9a-5p	-0.39	-0.48	0.93	2005, 2007, 2009, 2011
M6PR	ENST00000000412.3	mannose-6-phosphate receptor (cation dependent)	46	1	0	1	0	0	0	0	0	0	rno-miR-9a-5p	-0.39	-0.39	0.82	2005, 2007, 2011
TGFBR2	ENST00000359013.4	transforming growth factor, beta receptor II (70/80kDa)	2168	1	1	0	0	0	0	0	0	0	rno-miR-9a-5p	-0.39	-0.39	0.85	2007, 2009, 2011
RUNX1T1	ENST00000523629.1	runt-related transcription factor 1; translocated to, 1 (cyclin D-related)	9	2	0	1	1	0	0	0	0	1	rno-miR-9a-5p	-0.39	-0.39	0.87	2011
FBXL2	ENST00000484457.1	F-box and leucine-rich repeat protein 2	12	1	1	0	0	0	0	0	0	0	rno-miR-9a-5p	-0.38	-0.38	0.94	2005, 2007, 2009, 2011
ARMCX2	ENST00000330154.2	armadillo repeat containing, X-linked 2	531	1	1	0	0	0	0	0	0	0	rno-miR-9a-5p	-0.38	-0.44	0.76	2005, 2007, 2009, 2011
TCF7	ENST00000518915.1	transcription factor 7 (T-cell specific, HMG-box)	883	2	0	0	2	1	0	0	1	0	rno-miR-9a-5p	-0.38	-0.39	0.92	2005, 2007, 2009, 2011
KCNMB2	ENST00000432997.1	potassium large conductance calcium-activated channel, subfamily M, beta member 2	5	1	1	0	0	0	0	0	0	0	rno-miR-9a-5p	-0.38	-0.38	0.88	2005, 2007, 2009, 2011
RFESD	ENST00000513950.2	Rieske (Fe-S) domain containing	15	1	1	0	0	1	0	0	1	1	rno-miR-9a-5p	-0.38	-0.61	0.31	2009, 2011
YPEL2	ENST00000312655.4	yippee-like 2 (Drosophila)	62	1	1	0	0	0	0	0	0	0	rno-miR-9a-5p	-0.38	-0.38	0.88	2005, 2007, 2009, 2011
KLKB1	ENST00000513864.1	kallikrein B, plasma (Fletcher factor) 1	5	1	0	1	0	1	0	0	1	0	rno-miR-9a-5p	-0.38	-0.38	< 0.1
CPEB2	ENST00000538197.1	cytoplasmic polyadenylation element binding protein 2	367	2	1	1	0	0	0	0	0	0	rno-miR-9a-5p	-0.38	-0.39	0.99	2005, 2007, 2009, 2011
TBPL1	ENST00000237264.4	TBP-like 1	69	1	1	0	0	1	0	1	0	0	rno-miR-9a-5p	-0.38	-0.42	0.95	2005, 2007, 2009, 2011
OPCML	ENST00000331898.7	opioid binding protein/cell adhesion molecule-like	5	2	0	2	0	0	0	0	0	2	rno-miR-9a-5p	-0.37	-0.37	0.85	2005, 2007, 2009, 2011
MAP2K7	ENST00000397981.3	mitogen-activated protein kinase kinase 7	164	2	0	2	0	0	0	0	0	0	rno-miR-9a-5p	-0.37	-0.37	0.95	2005, 2007, 2009, 2011
PHF13	ENST00000377648.4	PHD finger protein 13	1207	2	0	1	1	1	0	1	0	1	rno-miR-9a-5p	-0.37	-0.37	0.97	2005, 2007, 2009, 2011
ITM2C	ENST00000326407.6	integral membrane protein 2C	67220	1	1	0	0	0	0	0	0	0	rno-miR-9a-5p	-0.37	-0.37	0.91	2005, 2007, 2009, 2011
FAM118A	ENST00000216214.3	family with sequence similarity 118, member A	202	1	0	0	1	3	0	2	1	1	rno-miR-9a-5p	-0.37	-0.52	0.78	2009, 2011
MTHFD2	ENST00000394053.2	methylenetetrahydrofolate dehydrogenase (NADP+ dependent) 2, methenyltetrahydrofolate cyclohydrolase	330	2	1	1	0	0	0	0	0	0	rno-miR-9a-5p	-0.37	-0.6	> 0.99	2005, 2007, 2009, 2011
DACT3	ENST00000300875.4	dishevelled-binding antagonist of beta-catenin 3	59	2	0	0	2	0	0	0	0	0	rno-miR-9a-5p	-0.37	-0.37	0.96	2007, 2009, 2011
MAP7	ENST00000354570.3	microtubule-associated protein 7	444	1	0	1	0	1	0	0	1	0	rno-miR-9a-5p	-0.37	-0.37	0.92	2005, 2007, 2009, 2011
LRCH4	ENST00000310300.6	leucine-rich repeats and calponin homology (CH) domain containing 4	248	1	1	0	0	0	0	0	0	1	rno-miR-9a-5p	-0.37	-0.39	0.78	2005, 2007, 2009, 2011
ENPEP	ENST00000265162.5	glutamyl aminopeptidase (aminopeptidase A)	10	2	1	1	0	0	0	0	0	0	rno-miR-9a-5p	-0.36	-0.62	0.99
IKZF2	ENST00000457361.1	IKAROS family zinc finger 2 (Helios)	32	1	0	1	0	1	1	0	0	3	rno-miR-9a-5p	-0.36	-0.41	0.44	2007, 2009, 2011
IL10RB	ENST00000290200.2	interleukin 10 receptor, beta	238	1	1	0	0	0	0	0	0	0	rno-miR-9a-5p	-0.36	-0.37	< 0.1
PCYOX1	ENST00000264441.5	prenylcysteine oxidase 1	407	1	1	0	0	0	0	0	0	0	rno-miR-9a-5p	-0.36	-0.36	ORF
C7orf25	ENST00000350427.4	chromosome 7 open reading frame 25	299	1	0	1	0	0	0	0	0	0	rno-miR-9a-5p	-0.36	-0.36	0.88	2009, 2011
HIST1H4H	ENST00000289352.1	histone cluster 1, H4h	10	1	0	1	0	0	0	0	0	0	rno-miR-9a-5p	-0.36	-0.36	0.75
ULK2	ENST00000395544.4	unc-51 like autophagy activating kinase 2	489	1	1	0	0	0	0	0	0	0	rno-miR-9a-5p	-0.36	-0.36	0.96	2005, 2007, 2009, 2011
FAM211A	ENST00000409083.3	family with sequence similarity 211, member A	23	1	1	0	0	0	0	0	0	0	rno-miR-9a-5p	-0.35	-0.48	0.83
LAMP1	ENST00000332556.4	lysosomal-associated membrane protein 1	566	1	0	1	0	0	0	0	0	0	rno-miR-9a-5p	-0.35	-0.35	0.88	2005, 2007, 2009, 2011
LAMB1	ENST00000393561.1	laminin, beta 1	197	1	0	1	0	0	0	0	0	0	rno-miR-9a-5p	-0.35	-0.35	0.55	2009, 2011
TSC22D2	ENST00000361875.3	TSC22 domain family, member 2	1062	1	1	0	0	0	0	0	0	1	rno-miR-9a-5p	-0.35	-0.35	0.96	2005, 2007, 2009, 2011
PCNP	ENST00000296024.5	PEST proteolytic signal containing nuclear protein	944	1	0	1	0	0	0	0	0	0	rno-miR-9a-5p	-0.35	-0.36	0.86	2005, 2007
SYT9	ENST00000318881.6	synaptotagmin IX	5	2	0	2	0	1	0	0	1	0	rno-miR-9a-5p	-0.34	-0.34	0.93	2007, 2009, 2011
LIN28A	ENST00000326279.6	lin-28 homolog A (C. elegans)	5	1	0	1	0	0	0	0	0	1	rno-miR-9a-5p	-0.34	-0.34	0.92	2005, 2007, 2009, 2011
RHOQ	ENST00000238738.4	ras homolog family member Q	179	1	1	0	0	1	0	0	1	1	rno-miR-9a-5p	-0.34	-0.47	0.93	2007, 2011
AEBP2	ENST00000266508.9	AE binding protein 2	1228	1	0	1	0	1	0	1	0	0	rno-miR-9a-5p	-0.34	-0.34	0.91	2005, 2007, 2009, 2011
ARL4C	ENST00000390645.2	ADP-ribosylation factor-like 4C	84	1	0	1	0	0	0	0	0	1	rno-miR-9a-5p	-0.34	-0.34	0.84	2007, 2009, 2011
SYAP1	ENST00000380155.3	synapse associated protein 1	2689	1	1	0	0	0	0	0	0	0	rno-miR-9a-5p	-0.34	-0.59	0.96	2005, 2007, 2009, 2011
ARID3B	ENST00000346246.5	AT rich interactive domain 3B (BRIGHT-like)	11	1	1	0	0	0	0	0	0	0	rno-miR-9a-5p	-0.34	-0.34	0.95	2005, 2007, 2009, 2011
SLC35B3	ENST00000379660.4	solute carrier family 35 (adenosine 3'-phospho 5'-phosphosulfate transporter), member B3	83	1	0	1	0	0	0	0	0	1	rno-miR-9a-5p	-0.34	-0.34	0.92	2005, 2007, 2009, 2011
ACOT7	ENST00000608083.1	acyl-CoA thioesterase 7	141	1	0	1	0	0	0	0	0	1	rno-miR-9a-5p	-0.34	-0.35	0.9	2007, 2009, 2011
NHSL1	ENST00000427025.2	NHS-like 1	393	1	1	0	0	0	0	0	0	0	rno-miR-9a-5p	-0.34	-0.35	0.95	2011
KCNQ3	ENST00000388996.4	potassium voltage-gated channel, KQT-like subfamily, member 3	5	2	0	1	1	1	0	1	0	1	rno-miR-9a-5p	-0.34	-0.34	0.79	2011
DLX3	ENST00000434704.2	distal-less homeobox 3	5	1	1	0	0	0	0	0	0	2	rno-miR-9a-5p	-0.34	-0.34	0.78	2005, 2007, 2009, 2011
DOK6	ENST00000382713.5	docking protein 6	8	2	2	0	0	1	0	1	0	1	rno-miR-9a-5p	-0.34	-0.34	0.98	2011
SLC39A14	ENST00000381237.1	solute carrier family 39 (zinc transporter), member 14	2413	1	1	0	0	1	0	0	1	0	rno-miR-9a-5p	-0.34	-0.34	0.93	2005, 2007, 2009, 2011
FREM2	ENST00000280481.7	FRAS1 related extracellular matrix protein 2	33	1	1	0	0	2	0	0	2	1	rno-miR-9a-5p	-0.34	-0.48	0.96	2005, 2007, 2009, 2011
MYO1C	ENST00000359786.5	myosin IC	1073	1	1	0	0	0	0	0	0	0	rno-miR-9a-5p	-0.33	-0.33	0.95	2005, 2007, 2009, 2011
SMIM3	ENST00000526627.1	small integral membrane protein 3	3180	1	1	0	0	0	0	0	0	0	rno-miR-9a-5p	-0.33	-0.33	< 0.1	2009, 2011
SNX7	ENST00000306121.3	sorting nexin 7	4601	1	0	1	0	0	0	0	0	0	rno-miR-9a-5p	-0.33	-0.33	0.55	2005, 2007, 2009, 2011
INHBB	ENST00000295228.3	inhibin, beta B	75	1	1	0	0	0	0	0	0	0	rno-miR-9a-5p	-0.33	-0.33	0.91	2009, 2011
CSNK1A1	ENST00000261798.5	casein kinase 1, alpha 1	769	1	1	0	0	0	0	0	0	0	rno-miR-9a-5p	-0.33	-0.36	0.96	2005, 2007, 2009, 2011
SIX5	ENST00000560168.1	SIX homeobox 5	47	1	1	0	0	0	0	0	0	1	rno-miR-9a-5p	-0.33	-0.37	0.82	2007, 2009, 2011
SLC39A1	ENST00000356205.4	solute carrier family 39 (zinc transporter), member 1	1193	1	1	0	0	1	0	0	1	0	rno-miR-9a-5p	-0.33	-0.33	< 0.1	2009, 2011
AGAP2-AS1	ENST00000542466.2	AGAP2 antisense RNA 1	5	1	0	1	0	0	0	0	0	0	rno-miR-9a-5p	-0.33	-0.33	ORF
MAP3K2	ENST00000409947.1	mitogen-activated protein kinase kinase kinase 2	187	1	0	1	0	2	0	0	2	1	rno-miR-9a-5p	-0.32	-0.38	0.9	2011
ANK2	ENST00000357077.4	ankyrin 2, neuronal	133	1	1	0	0	0	0	0	0	0	rno-miR-9a-5p	-0.32	-0.32	0.91	2011
SHISA2	ENST00000319420.3	shisa family member 2	30	1	0	1	0	0	0	0	0	0	rno-miR-9a-5p	-0.32	-0.32	0.71	2009, 2011
EFEMP1	ENST00000394555.2	EGF containing fibulin-like extracellular matrix protein 1	992	1	0	0	1	1	0	0	1	0	rno-miR-9a-5p	-0.32	-0.36	0.82	2009, 2011
PRDM1	ENST00000369089.3	PR domain containing 1, with ZNF domain	48	2	0	2	0	0	0	0	0	2	rno-miR-9a-5p	-0.32	-0.42	0.96	2005, 2007, 2009, 2011
MDGA2	ENST00000439988.3	MAM domain-containing glycosylphosphatidylinositol anchor protein 2	0	1	1	0	0	0	0	0	0	0	rno-miR-9a-5p	-0.32	-0.32	0.92
CNTFR	ENST00000351266.4	ciliary neurotrophic factor receptor	19	1	1	0	0	0	0	0	0	0	rno-miR-9a-5p	-0.32	-0.32	0.81	2005, 2007, 2009, 2011
ATL2	ENST00000406122.1	atlastin GTPase 2	1135	1	0	1	0	0	0	0	0	1	rno-miR-9a-5p	-0.32	-0.34	0.83	2011
GDNF	ENST00000326524.2	glial cell derived neurotrophic factor	7	1	0	1	0	0	0	0	0	2	rno-miR-9a-5p	-0.32	-0.32	0.92	2011
GOT1	ENST00000370508.5	glutamic-oxaloacetic transaminase 1, soluble	2393	1	0	1	0	0	0	0	0	0	rno-miR-9a-5p	-0.32	-0.32	0.9	2005, 2007, 2009, 2011
CSGALNACT1	ENST00000454498.2	chondroitin sulfate N-acetylgalactosaminyltransferase 1	77	1	0	1	0	1	0	1	0	0	rno-miR-9a-5p	-0.32	-0.32	0.86	2005, 2007, 2009, 2011
EFNA1	ENST00000368407.3	ephrin-A1	423	1	0	0	1	1	0	1	0	1	rno-miR-9a-5p	-0.32	-0.32	0.8	2005, 2007, 2009, 2011
STMN1	ENST00000455785.2	stathmin 1	30059	1	0	0	1	0	0	0	0	0	rno-miR-9a-5p	-0.32	-0.32	0.82	2005, 2007
PLBD1	ENST00000240617.5	phospholipase B domain containing 1	303	1	0	1	0	0	0	0	0	0	rno-miR-9a-5p	-0.32	-0.32	0.52	2011
NELL1	ENST00000298925.5	NEL-like 1 (chicken)	5	1	0	1	0	0	0	0	0	0	rno-miR-9a-5p	-0.32	-0.32	0.73	2009, 2011
UBE2Z	ENST00000360943.5	ubiquitin-conjugating enzyme E2Z	3688	1	1	0	0	0	0	0	0	0	rno-miR-9a-5p	-0.31	-0.31	0.94	2007, 2009, 2011
CCNE2	ENST00000520509.1	cyclin E2	76	1	1	0	0	0	0	0	0	0	rno-miR-9a-5p	-0.31	-0.33	0.62	2005, 2007, 2009, 2011
IGF2BP3	ENST00000258729.3	insulin-like growth factor 2 mRNA binding protein 3	30	1	1	0	0	0	0	0	0	0	rno-miR-9a-5p	-0.31	-0.31	0.91	2007, 2009, 2011
SNX25	ENST00000504273.1	sorting nexin 25	21	1	1	0	0	0	0	0	0	0	rno-miR-9a-5p	-0.31	-0.58	0.9	2011
PALMD	ENST00000263174.4	palmdelphin	66	1	0	1	0	0	0	0	0	0	rno-miR-9a-5p	-0.31	-0.31	0.67	2005, 2007, 2009, 2011
COL9A1	ENST00000357250.6	collagen, type IX, alpha 1	9	1	1	0	0	0	0	0	0	0	rno-miR-9a-5p	-0.31	-0.31	0.64	2007, 2009, 2011
SHC1	ENST00000368445.5	SHC (Src homology 2 domain containing) transforming protein 1	482	2	0	2	0	0	0	0	0	1	rno-miR-9a-5p	-0.31	-0.46	0.98	2005, 2007, 2009, 2011
MAP3K3	ENST00000361357.3	mitogen-activated protein kinase kinase kinase 3	144	2	1	1	0	1	0	1	0	4	rno-miR-9a-5p	-0.31	-0.33	0.86	2005, 2007, 2009, 2011
SLC26A4	ENST00000265715.3	solute carrier family 26 (anion exchanger), member 4	5	1	0	1	0	0	0	0	0	1	rno-miR-9a-5p	-0.31	-0.31	0.84	2009, 2011
GNPNAT1	ENST00000216410.3	glucosamine-phosphate N-acetyltransferase 1	429	1	0	1	0	0	0	0	0	1	rno-miR-9a-5p	-0.31	-0.4	0.92	2005, 2007, 2009, 2011
MLXIP	ENST00000319080.7	MLX interacting protein	69	1	1	0	0	0	0	0	0	0	rno-miR-9a-5p	-0.31	-0.31	0.95	2007, 2009, 2011
FURIN	ENST00000268171.3	furin (paired basic amino acid cleaving enzyme)	2306	1	0	1	0	1	0	1	0	0	rno-miR-9a-5p	-0.31	-0.31	0.76	2005, 2007, 2009, 2011
PANK3	ENST00000239231.6	pantothenate kinase 3	522	1	0	1	0	0	0	0	0	0	rno-miR-9a-5p	-0.31	-0.31	0.92	2005, 2007, 2009, 2011
PRKG2	ENST00000395578.1	protein kinase, cGMP-dependent, type II	15	1	1	0	0	1	0	1	0	1	rno-miR-9a-5p	-0.31	-0.39	0.94
NAP1L1	ENST00000261182.8	nucleosome assembly protein 1-like 1	9072	1	0	1	0	0	0	0	0	1	rno-miR-9a-5p	-0.31	-0.31	0.91	2005, 2007, 2009, 2011
TRERF1	ENST00000541110.1	transcriptional regulating factor 1	52	2	1	1	0	1	0	0	1	1	rno-miR-9a-5p	-0.31	-0.31	0.98	2011
TBC1D22A	ENST00000337137.4	TBC1 domain family, member 22A	123	1	1	0	0	0	0	0	0	0	rno-miR-9a-5p	-0.31	-0.31	< 0.1	2005, 2007, 2009, 2011
MYOCD	ENST00000425538.1	myocardin	62	2	1	1	0	1	0	0	1	1	rno-miR-9a-5p	-0.31	-0.47	0.98	2011
FOXG1	ENST00000382535.3	forkhead box G1	40	1	1	0	0	0	0	0	0	0	rno-miR-9a-5p	-0.3	-0.3	0.91	2005, 2007, 2009, 2011
COL4A2	ENST00000360467.5	collagen, type IV, alpha 2	879	1	0	1	0	0	0	0	0	1	rno-miR-9a-5p	-0.3	-0.3	0.79	2005, 2007, 2009, 2011
GPR123	ENST00000607359.1	G protein-coupled receptor 123	5	1	1	0	0	0	0	0	0	0	rno-miR-9a-5p	-0.3	-0.3	0.76	2009, 2011
SRSF10	ENST00000343255.5	serine/arginine-rich splicing factor 10	1920	2	1	1	0	0	0	0	0	0	rno-miR-9a-5p	-0.3	-0.32	0.98	2011
GALNT16	ENST00000337827.4	UDP-N-acetyl-alpha-D-galactosamine:polypeptide N-acetylgalactosaminyltransferase 16	35	1	0	1	0	1	0	1	0	2	rno-miR-9a-5p	-0.3	-0.3	0.91	2009, 2011
PDGFC	ENST00000502773.1	platelet derived growth factor C	238	1	0	1	0	1	0	1	0	0	rno-miR-9a-5p	-0.3	-0.45	0.92	2005, 2007, 2009, 2011
BICC1	ENST00000373886.3	bicaudal C homolog 1 (Drosophila)	165	1	0	1	0	4	1	3	0	0	rno-miR-9a-5p	-0.3	-0.3	0.83	2007, 2009, 2011
RNF19A	ENST00000519449.1	ring finger protein 19A, RBR E3 ubiquitin protein ligase	1674	1	1	0	0	0	0	0	0	0	rno-miR-9a-5p	-0.3	-0.3	0.91	2005, 2007, 2009, 2011
AMMECR1	ENST00000262844.5	Alport syndrome, mental retardation, midface hypoplasia and elliptocytosis chromosomal region gene 1	5	1	1	0	0	0	0	0	0	1	rno-miR-9a-5p	-0.3	-0.3	0.91	2009, 2011
SRSF6	ENST00000244020.3	serine/arginine-rich splicing factor 6	1914	1	0	1	0	1	0	1	0	1	rno-miR-9a-5p	-0.3	-0.34	0.61	2005, 2007, 2011
HMGA2	ENST00000403681.2	high mobility group AT-hook 2	8021	1	1	0	0	0	0	0	0	1	rno-miR-9a-5p	-0.3	-0.3	0.87	2005, 2007, 2009, 2011
FGF14	ENST00000376131.4	fibroblast growth factor 14	5	2	0	0	2	0	0	0	0	0	rno-miR-9a-5p	-0.3	-0.3	0.9
IMPG1	ENST00000369963.3	interphotoreceptor matrix proteoglycan 1	5	1	1	0	0	0	0	0	0	0	rno-miR-9a-5p	-0.3	-0.3	ORF
EIF4E	ENST00000450253.2	eukaryotic translation initiation factor 4E	876	1	0	1	0	1	0	1	0	0	rno-miR-9a-5p	-0.3	-0.32	0.93	2005, 2007, 2009, 2011
ZKSCAN1	ENST00000324306.6	zinc finger with KRAB and SCAN domains 1	1314	1	1	0	0	1	0	0	1	1	rno-miR-9a-5p	-0.3	-0.3	0.95	2005, 2007, 2009, 2011
KCTD12	ENST00000377474.2	potassium channel tetramerization domain containing 12	404	1	1	0	0	0	0	0	0	0	rno-miR-9a-5p	-0.3	-0.31	0.95	2005, 2007, 2009, 2011
ZBTB1	ENST00000394712.2	zinc finger and BTB domain containing 1	920	1	0	1	0	0	0	0	0	0	rno-miR-9a-5p	-0.29	-0.29	0.74	2011
UBE2H	ENST00000355621.3	ubiquitin-conjugating enzyme E2H	855	1	0	0	1	1	0	1	0	0	rno-miR-9a-5p	-0.29	-0.3	0.81	2005, 2007, 2009, 2011
DTD1	ENST00000377452.3	D-tyrosyl-tRNA deacylase 1	58	1	0	1	0	0	0	0	0	0	rno-miR-9a-5p	-0.29	-0.29	0.81	2007, 2009, 2011
NEDD4	ENST00000338963.2	neural precursor cell expressed, developmentally down-regulated 4, E3 ubiquitin protein ligase	289	1	1	0	0	0	0	0	0	0	rno-miR-9a-5p	-0.29	-0.3	0.8	2005, 2007, 2009, 2011
GSKIP	ENST00000555181.1	GSK3B interacting protein	1581	1	0	1	0	0	0	0	0	0	rno-miR-9a-5p	-0.29	-0.29	0.91	2007, 2009, 2011
KLHL1	ENST00000377844.4	kelch-like family member 1	40	1	0	1	0	1	0	0	1	0	rno-miR-9a-5p	-0.29	-0.29	0.83	2005, 2007, 2011
C3orf58	ENST00000441925.2	chromosome 3 open reading frame 58	118	1	0	0	1	1	0	1	0	1	rno-miR-9a-5p	-0.29	-0.29	0.75	2007, 2009, 2011
REEP4	ENST00000334530.5	receptor accessory protein 4	78	1	0	1	0	0	0	0	0	0	rno-miR-9a-5p	-0.29	-0.29	0.52	2007, 2009, 2011
CYP2U1	ENST00000332884.6	cytochrome P450, family 2, subfamily U, polypeptide 1	202	1	1	0	0	0	0	0	0	0	rno-miR-9a-5p	-0.29	-0.31	0.63	2009, 2011
SGMS2	ENST00000394684.4	sphingomyelin synthase 2	111	2	0	1	1	1	0	0	1	1	rno-miR-9a-5p	-0.29	-0.31	0.96	2009, 2011
GMEB2	ENST00000370069.1	glucocorticoid modulatory element binding protein 2	240	1	1	0	0	0	0	0	0	0	rno-miR-9a-5p	-0.29	-0.29	0.96	2005, 2007, 2009, 2011
ARID1A	ENST00000324856.7	AT rich interactive domain 1A (SWI-like)	31	1	0	1	0	0	0	0	0	1	rno-miR-9a-5p	-0.29	-0.29	0.74	2005, 2007, 2009, 2011
RNF24	ENST00000336095.6	ring finger protein 24	448	1	0	1	0	0	0	0	0	2	rno-miR-9a-5p	-0.29	-0.3	0.91	2005, 2007, 2009, 2011
ITPRIPL2	ENST00000381440.3	inositol 1,4,5-trisphosphate receptor interacting protein-like 2	893	1	1	0	0	1	0	0	1	3	rno-miR-9a-5p	-0.28	-0.31	0.9	2007, 2009, 2011
PCSK5	ENST00000376752.4	proprotein convertase subtilisin/kexin type 5	68	1	0	1	0	0	0	0	0	0	rno-miR-9a-5p	-0.28	-0.28	0.92
MAN1A2	ENST00000356554.3	mannosidase, alpha, class 1A, member 2	603	1	0	1	0	3	0	1	2	1	rno-miR-9a-5p	-0.28	-0.3	0.91	2005, 2007, 2009, 2011
ENPP1	ENST00000360971.2	ectonucleotide pyrophosphatase/phosphodiesterase 1	159	1	1	0	0	2	0	1	1	0	rno-miR-9a-5p	-0.28	-0.36	0.22	2009, 2011
FNIP2	ENST00000264433.6	folliculin interacting protein 2	266	1	0	1	0	1	0	1	0	1	rno-miR-9a-5p	-0.28	-0.29	0.67	2009, 2011
SHROOM4	ENST00000376020.2	shroom family member 4	5	2	2	0	0	2	0	2	0	2	rno-miR-9a-5p	-0.28	-0.3	0.66	2007, 2009, 2011
LRIG2	ENST00000361127.5	leucine-rich repeats and immunoglobulin-like domains 2	348	1	1	0	0	0	0	0	0	0	rno-miR-9a-5p	-0.28	-0.3	0.93
DIXDC1	ENST00000440460.2	DIX domain containing 1	307	1	1	0	0	0	0	0	0	0	rno-miR-9a-5p	-0.28	-0.28	0.66	2005, 2007, 2009, 2011
EPHB4	ENST00000360620.3	EPH receptor B4	350	1	1	0	0	1	0	1	0	0	rno-miR-9a-5p	-0.28	-0.28	0.87
SLC26A2	ENST00000286298.4	solute carrier family 26 (anion exchanger), member 2	748	1	0	1	0	2	0	2	0	1	rno-miR-9a-5p	-0.28	-0.28	0.64	2011
CCDC138	ENST00000412964.2	coiled-coil domain containing 138	339	1	0	1	0	0	0	0	0	0	rno-miR-9a-5p	-0.28	-0.28	0.42	2009
HIST3H2A	ENST00000366695.2	histone cluster 3, H2a	2164	1	0	1	0	0	0	0	0	0	rno-miR-9a-5p	-0.28	-0.28	0.77	2009, 2011
PBRM1	ENST00000356770.4	polybromo 1	689	1	1	0	0	0	0	0	0	0	rno-miR-9a-5p	-0.28	-0.28	0.94	2007, 2009, 2011
IGF2BP2	ENST00000382199.2	insulin-like growth factor 2 mRNA binding protein 2	5	1	1	0	0	0	0	0	0	0	rno-miR-9a-5p	-0.28	-0.28	0.87	2007, 2009, 2011
FSTL1	ENST00000295633.3	follistatin-like 1	6788	1	0	1	0	0	0	0	0	0	rno-miR-9a-5p	-0.28	-0.29	0.87	2005, 2007, 2009, 2011
NPY2R	ENST00000506608.1	neuropeptide Y receptor Y2	5	1	1	0	0	0	0	0	0	0	rno-miR-9a-5p	-0.28	-0.28	0.32	2005, 2007, 2009, 2011
GZF1	ENST00000338121.5	GDNF-inducible zinc finger protein 1	252	1	1	0	0	0	0	0	0	1	rno-miR-9a-5p	-0.27	-0.28	0.95	2007, 2009, 2011
CLOCK	ENST00000309964.4	clock circadian regulator	86	2	1	0	1	0	0	0	0	2	rno-miR-9a-5p	-0.27	-0.29	0.97	2005, 2007, 2009, 2011
C18orf25	ENST00000282059.6	chromosome 18 open reading frame 25	688	1	1	0	0	0	0	0	0	0	rno-miR-9a-5p	-0.27	-0.28	0.83	2005, 2007, 2009, 2011
BCAT2	ENST00000545387.2	branched chain amino-acid transaminase 2, mitochondrial	4270	1	0	0	1	0	0	0	0	1	rno-miR-9a-5p	-0.27	-0.27	0.75	2005, 2007, 2009, 2011
ZIC5	ENST00000267294.4	Zic family member 5	263	1	1	0	0	0	0	0	0	0	rno-miR-9a-5p	-0.27	-0.29	0.91	2007, 2009, 2011
VANGL1	ENST00000355485.2	VANGL planar cell polarity protein 1	721	1	0	1	0	0	0	0	0	0	rno-miR-9a-5p	-0.27	-0.27	0.76	2007, 2009, 2011
CNNM2	ENST00000369878.4	cyclin M2	517	1	1	0	0	0	0	0	0	1	rno-miR-9a-5p	-0.27	-0.27	0.96	2005, 2007, 2009, 2011
KIAA1468	ENST00000398130.2	KIAA1468	756	1	0	0	1	0	0	0	0	0	rno-miR-9a-5p	-0.27	-0.27	0.83	2005, 2007, 2009, 2011
FGF18	ENST00000274625.5	fibroblast growth factor 18	5	1	0	1	0	0	0	0	0	1	rno-miR-9a-5p	-0.27	-0.27	0.39
HUNK	ENST00000270112.2	hormonally up-regulated Neu-associated kinase	85	2	1	0	1	0	0	0	0	0	rno-miR-9a-5p	-0.27	-0.29	0.98	2005, 2007, 2009, 2011
CCNI	ENST00000237654.4	cyclin I	12152	1	1	0	0	0	0	0	0	0	rno-miR-9a-5p	-0.27	-0.27	< 0.1
CBX7	ENST00000216133.5	chromobox homolog 7	5	1	1	0	0	0	0	0	0	1	rno-miR-9a-5p	-0.27	-0.27	0.95	2009, 2011
C1QL1	ENST00000253407.3	complement component 1, q subcomponent-like 1	14	1	0	1	0	0	0	0	0	0	rno-miR-9a-5p	-0.27	-0.27	0.85	2005, 2007, 2009, 2011
DPF3	ENST00000541685.1	D4, zinc and double PHD fingers, family 3	5	1	0	1	0	0	0	0	0	0	rno-miR-9a-5p	-0.27	-0.27	0.7	2009, 2011
CA7	ENST00000394069.3	carbonic anhydrase VII	5	1	0	1	0	0	0	0	0	1	rno-miR-9a-5p	-0.27	-0.27	0.62	2005, 2007, 2009, 2011
CCSER2	ENST00000224756.8	coiled-coil serine-rich protein 2	123	1	1	0	0	0	0	0	0	0	rno-miR-9a-5p	-0.27	-0.27	ORF	2007, 2009, 2011
MYH9	ENST00000216181.5	myosin, heavy chain 9, non-muscle	1317	1	1	0	0	0	0	0	0	1	rno-miR-9a-5p	-0.27	-0.27	0.89	2005, 2007, 2009, 2011
MYH1	ENST00000226207.5	myosin, heavy chain 1, skeletal muscle, adult	5	1	1	0	0	0	0	0	0	0	rno-miR-9a-5p	-0.27	-0.27	< 0.1	2005, 2007
CRIM1	ENST00000280527.2	cysteine rich transmembrane BMP regulator 1 (chordin-like)	4842	1	0	1	0	0	0	0	0	0	rno-miR-9a-5p	-0.27	-0.27	0.84	2005, 2007, 2009, 2011
DDHD2	ENST00000397166.2	DDHD domain containing 2	961	2	1	1	0	0	0	0	0	0	rno-miR-9a-5p	-0.27	-0.33	0.98	2011
FGF12	ENST00000445105.2	fibroblast growth factor 12	150	1	0	1	0	1	0	0	1	0	rno-miR-9a-5p	-0.27	-0.34	0.54	2005, 2007, 2009, 2011
RNF128	ENST00000324342.3	ring finger protein 128, E3 ubiquitin protein ligase	17	1	0	1	0	0	0	0	0	0	rno-miR-9a-5p	-0.27	-0.27	0.58	2005, 2007, 2011
GPT2	ENST00000340124.4	glutamic pyruvate transaminase (alanine aminotransferase) 2	1750	1	0	1	0	0	0	0	0	0	rno-miR-9a-5p	-0.27	-0.27	0.63	2009, 2011
PDGFRB	ENST00000261799.4	platelet-derived growth factor receptor, beta polypeptide	320	1	1	0	0	0	0	0	0	0	rno-miR-9a-5p	-0.27	-0.27	0.95	2005, 2007, 2009, 2011
ST8SIA4	ENST00000231461.5	ST8 alpha-N-acetyl-neuraminide alpha-2,8-sialyltransferase 4	5	1	1	0	0	0	0	0	0	0	rno-miR-9a-5p	-0.27	-0.27	0.95	2005, 2007, 2009, 2011
DCTN2	ENST00000548249.1	dynactin 2 (p50)	1748	1	1	0	0	0	0	0	0	0	rno-miR-9a-5p	-0.27	-0.44	< 0.1
TBC1D8	ENST00000376840.4	TBC1 domain family, member 8 (with GRAM domain)	47	1	0	1	0	0	0	0	0	0	rno-miR-9a-5p	-0.27	-0.27	0.88	2009, 2011
CDC25A	ENST00000302506.3	cell division cycle 25A	5	1	1	0	0	0	0	0	0	1	rno-miR-9a-5p	-0.27	-0.27	0.74	2009, 2011
MAF	ENST00000393350.1	v-maf avian musculoaponeurotic fibrosarcoma oncogene homolog	608	1	0	1	0	1	0	0	1	2	rno-miR-9a-5p	-0.26	-0.36	0.83	2007, 2009, 2011
B3GALNT2	ENST00000366600.3	beta-1,3-N-acetylgalactosaminyltransferase 2	106	2	0	1	1	0	0	0	0	0	rno-miR-9a-5p	-0.26	-0.3	0.96	2011
ARF6	ENST00000298316.5	ADP-ribosylation factor 6	31	1	1	0	0	0	0	0	0	1	rno-miR-9a-5p	-0.26	-0.32	0.81	2009, 2011
RNF144A	ENST00000320892.6	ring finger protein 144A	124	1	0	1	0	0	0	0	0	0	rno-miR-9a-5p	-0.26	-0.28	0.92	2005, 2007, 2009, 2011
DYRK1A	ENST00000339659.4	dual-specificity tyrosine-(Y)-phosphorylation regulated kinase 1A	448	1	0	1	0	0	0	0	0	0	rno-miR-9a-5p	-0.26	-0.27	0.84	2005, 2007, 2009, 2011
MFAP3L	ENST00000393704.3	microfibrillar-associated protein 3-like	69	1	1	0	0	1	0	0	1	1	rno-miR-9a-5p	-0.26	-0.27	0.65	2009, 2011
ABI1	ENST00000376170.4	abl-interactor 1	317	1	0	1	0	0	0	0	0	0	rno-miR-9a-5p	-0.26	-0.28	0.7
ENTPD5	ENST00000334696.6	ectonucleoside triphosphate diphosphohydrolase 5	105	1	1	0	0	0	0	0	0	0	rno-miR-9a-5p	-0.26	-0.26	0.85	2005, 2007, 2009, 2011
SLC9A1	ENST00000263980.3	solute carrier family 9, subfamily A (NHE1, cation proton antiporter 1), member 1	147	1	1	0	0	0	0	0	0	0	rno-miR-9a-5p	-0.26	-0.26	0.85	2005, 2007, 2009, 2011
OTUD7B	ENST00000369135.4	OTU domain containing 7B	299	1	0	1	0	1	0	0	1	1	rno-miR-9a-5p	-0.26	-0.3	0.89	2011
KIF1C	ENST00000320785.5	kinesin family member 1C	149	1	0	1	0	0	0	0	0	0	rno-miR-9a-5p	-0.26	-0.26	0.92	2005, 2007, 2009, 2011
LDLRAD3	ENST00000315571.5	low density lipoprotein receptor class A domain containing 3	90	1	0	0	1	1	0	0	1	0	rno-miR-9a-5p	-0.26	-0.26	0.76	2007, 2009, 2011
OLFML2A	ENST00000288815.5	olfactomedin-like 2A	155	1	0	1	0	1	1	0	0	2	rno-miR-9a-5p	-0.26	-0.26	0.47	2009, 2011
LZTS2	ENST00000370223.3	leucine zipper, putative tumor suppressor 2	10	1	0	1	0	0	0	0	0	1	rno-miR-9a-5p	-0.26	-0.27	0.86	2005, 2007, 2009, 2011
RBM24	ENST00000379052.5	RNA binding motif protein 24	43	1	0	1	0	1	0	0	1	0	rno-miR-9a-5p	-0.26	-0.26	0.83	2005, 2007, 2009, 2011
NID2	ENST00000216286.5	nidogen 2 (osteonidogen)	4292	1	1	0	0	0	0	0	0	0	rno-miR-9a-5p	-0.26	-0.27	< 0.1	2005, 2007, 2009, 2011
ADAMTS5	ENST00000284987.5	ADAM metallopeptidase with thrombospondin type 1 motif, 5	68	1	0	1	0	0	0	0	0	2	rno-miR-9a-5p	-0.26	-0.26	0.92	2005, 2007, 2009, 2011
SPECC1L	ENST00000314328.9	sperm antigen with calponin homology and coiled-coil domains 1-like	3720	1	0	1	0	0	0	0	0	1	rno-miR-9a-5p	-0.26	-0.31	0.9	2007, 2009, 2011
PPP6R3	ENST00000393800.2	protein phosphatase 6, regulatory subunit 3	400	1	0	1	0	0	0	0	0	0	rno-miR-9a-5p	-0.26	-0.26	0.82	2007, 2009, 2011
PTBP1	ENST00000350092.4	polypyrimidine tract binding protein 1	7007	1	0	1	0	0	0	0	0	0	rno-miR-9a-5p	-0.25	-0.26	0.88	2005, 2007, 2009, 2011
STAM	ENST00000377524.3	signal transducing adaptor molecule (SH3 domain and ITAM motif) 1	723	1	1	0	0	0	0	0	0	0	rno-miR-9a-5p	-0.25	-0.29	0.95	2005, 2007, 2009, 2011
CREBRF	ENST00000540014.1	CREB3 regulatory factor	24	1	1	0	0	0	0	0	0	0	rno-miR-9a-5p	-0.25	-0.25	0.91	2005, 2007, 2009, 2011
ITPKC	ENST00000263370.2	inositol-trisphosphate 3-kinase C	2682	1	1	0	0	0	0	0	0	0	rno-miR-9a-5p	-0.25	-0.25	0.87	2005, 2007, 2009, 2011
ARHGAP24	ENST00000395184.1	Rho GTPase activating protein 24	9	1	0	1	0	0	0	0	0	0	rno-miR-9a-5p	-0.25	-0.25	0.85	2005, 2007, 2009, 2011
FAHD2A	ENST00000233379.4	fumarylacetoacetate hydrolase domain containing 2A	9	1	1	0	0	1	1	0	0	0	rno-miR-9a-5p	-0.25	-0.48	0.64
HMG20A	ENST00000336216.4	high mobility group 20A	391	1	0	1	0	3	0	1	2	1	rno-miR-9a-5p	-0.25	-0.26	0.84	2005, 2007, 2009, 2011
GLTSCR1L	ENST00000314073.5	GLTSCR1-like	59	2	0	1	1	0	0	0	0	1	rno-miR-9a-5p	-0.25	-0.25	0.92	2005, 2007, 2009, 2011
ARX	ENST00000379044.4	aristaless related homeobox	5	1	0	1	0	0	0	0	0	0	rno-miR-9a-5p	-0.25	-0.25	0.79	2009, 2011
DNAJC3	ENST00000602402.1	DnaJ (Hsp40) homolog, subfamily C, member 3	125	1	1	0	0	0	0	0	0	1	rno-miR-9a-5p	-0.25	-0.28	0.95	2011
CRYBG3	ENST00000389622.2	beta-gamma crystallin domain containing 3	46	1	0	0	1	0	0	0	0	1	rno-miR-9a-5p	-0.25	-0.25	0.76	2007, 2009
FAM13C	ENST00000373867.3	family with sequence similarity 13, member C	343	1	0	1	0	0	0	0	0	0	rno-miR-9a-5p	-0.25	-0.25	0.69	2005, 2007, 2009, 2011
BAHD1	ENST00000416165.1	bromo adjacent homology domain containing 1	76	2	1	1	0	0	0	0	0	1	rno-miR-9a-5p	-0.25	-0.25	0.99	2005, 2007, 2009, 2011
AP4E1	ENST00000261842.5	adaptor-related protein complex 4, epsilon 1 subunit	57	1	0	1	0	1	0	0	1	0	rno-miR-9a-5p	-0.25	-0.25	0.92	2005, 2007, 2009, 2011
SLC25A35	ENST00000577745.1	solute carrier family 25, member 35	376	1	0	1	0	0	0	0	0	1	rno-miR-9a-5p	-0.25	-0.25	0.7
TMEM256-PLSCR3	ENST00000324822.11	TMEM256-PLSCR3 readthrough (NMD candidate)	976	1	1	0	0	0	0	0	0	0	rno-miR-9a-5p	-0.25	-0.25	0.42	2009, 2011
RASSF3	ENST00000542104.1	Ras association (RalGDS/AF-6) domain family member 3	461	1	1	0	0	1	0	0	1	2	rno-miR-9a-5p	-0.25	-0.26	0.94	2011
SMOC2	ENST00000356284.2	SPARC related modular calcium binding 2	5	1	1	0	0	0	0	0	0	0	rno-miR-9a-5p	-0.25	-0.25	< 0.1	2009, 2011
C21orf91	ENST00000400558.3	chromosome 21 open reading frame 91	998	2	0	0	2	1	0	1	0	1	rno-miR-9a-5p	-0.25	-0.29	0.94	2005, 2007, 2009, 2011
RBFOX2	ENST00000449924.2	RNA binding protein, fox-1 homolog (C. elegans) 2	262	2	0	1	1	0	0	0	0	3	rno-miR-9a-5p	-0.25	-0.45	0.91	2005, 2007, 2009, 2011
SACS	ENST00000402364.1	spastic ataxia of Charlevoix-Saguenay (sacsin)	450	1	0	1	0	0	0	0	0	0	rno-miR-9a-5p	-0.25	-0.25	0.72	2005, 2007, 2009, 2011
UHMK1	ENST00000538489.1	U2AF homology motif (UHM) kinase 1	48	2	1	1	0	0	0	0	0	1	rno-miR-9a-5p	-0.25	-0.44	0.99	2011
KLF7	ENST00000423015.1	Kruppel-like factor 7 (ubiquitous)	737	2	0	0	2	1	0	0	1	1	rno-miR-9a-5p	-0.25	-0.25	0.96
CPEB4	ENST00000265085.5	cytoplasmic polyadenylation element binding protein 4	472	2	1	1	0	0	0	0	0	1	rno-miR-9a-5p	-0.25	-0.25	0.98	2003, 2005, 2007, 2009, 2011
UBASH3B	ENST00000284273.5	ubiquitin associated and SH3 domain containing B	281	1	1	0	0	0	0	0	0	0	rno-miR-9a-5p	-0.24	-0.28	0.93	2005, 2007, 2009, 2011
CMTM6	ENST00000205636.3	CKLF-like MARVEL transmembrane domain containing 6	169	1	1	0	0	1	0	1	0	0	rno-miR-9a-5p	-0.24	-0.42	0.87	2007, 2009, 2011
RYBP	ENST00000477973.2	RING1 and YY1 binding protein	342	1	0	1	0	0	0	0	0	1	rno-miR-9a-5p	-0.24	-0.26	0.91	2007, 2009, 2011
ESYT1	ENST00000394048.5	extended synaptotagmin-like protein 1	401	1	1	0	0	0	0	0	0	0	rno-miR-9a-5p	-0.24	-0.24	0.92	2007, 2009, 2011
ITIH6	ENST00000218436.6	inter-alpha-trypsin inhibitor heavy chain family, member 6	5	1	1	0	0	0	0	0	0	0	rno-miR-9a-5p	-0.24	-0.24	0.32
KIAA2013	ENST00000376572.3	KIAA2013	652	1	0	1	0	0	0	0	0	0	rno-miR-9a-5p	-0.24	-0.25	0.9	2011
HOXA11	ENST00000006015.3	homeobox A11	133	1	0	1	0	0	0	0	0	0	rno-miR-9a-5p	-0.24	-0.24	0.92	2005, 2007, 2009, 2011
VGLL4	ENST00000273038.3	vestigial like 4 (Drosophila)	37	1	1	0	0	0	0	0	0	0	rno-miR-9a-5p	-0.24	-0.38	0.9	2005, 2007, 2009, 2011
NMT2	ENST00000378165.4	N-myristoyltransferase 2	318	1	0	0	1	0	0	0	0	0	rno-miR-9a-5p	-0.24	-0.24	0.82	2005, 2007, 2009, 2011
NHLH2	ENST00000320238.3	nescient helix loop helix 2	16	1	0	0	1	0	0	0	0	0	rno-miR-9a-5p	-0.24	-0.24	0.75	2005, 2007, 2011
EN1	ENST00000295206.6	engrailed homeobox 1	16	1	0	0	1	0	0	0	0	0	rno-miR-9a-5p	-0.24	-0.24	0.72	2005, 2007, 2011
ASB7	ENST00000332783.7	ankyrin repeat and SOCS box containing 7	95	1	1	0	0	0	0	0	0	0	rno-miR-9a-5p	-0.24	-0.29	0.95	2011
PTMA	ENST00000409115.3	prothymosin, alpha	312	1	0	0	1	0	0	0	0	0	rno-miR-9a-5p	-0.24	-0.24	0.74	2005, 2007, 2011
RNF111	ENST00000348370.4	ring finger protein 111	395	1	1	0	0	0	0	0	0	0	rno-miR-9a-5p	-0.24	-0.24	0.92	2005, 2007, 2009, 2011
JAKMIP2	ENST00000507386.1	janus kinase and microtubule interacting protein 2	26	1	0	1	0	0	0	0	0	1	rno-miR-9a-5p	-0.24	-0.24	0.92	2007, 2009, 2011
AK2	ENST00000467905.1	adenylate kinase 2	3125	1	0	0	1	0	0	0	0	0	rno-miR-9a-5p	-0.24	-0.24	0.8	2011
BRAF	ENST00000288602.6	v-raf murine sarcoma viral oncogene homolog B	11	1	0	0	1	0	0	0	0	0	rno-miR-9a-5p	-0.23	-0.23	0.61	2011
NPTX1	ENST00000306773.4	neuronal pentraxin I	1876	1	0	1	0	0	0	0	0	1	rno-miR-9a-5p	-0.23	-0.25	0.92	2005, 2007, 2009, 2011
KIAA1598	ENST00000260777.10	KIAA1598	94	1	1	0	0	0	0	0	0	1	rno-miR-9a-5p	-0.23	-0.26	< 0.1	2007, 2009
SLC19A2	ENST00000236137.5	solute carrier family 19 (thiamine transporter), member 2	229	1	0	1	0	0	0	0	0	0	rno-miR-9a-5p	-0.23	-0.24	0.72	2005, 2007, 2009, 2011
ZNF131	ENST00000505606.2	zinc finger protein 131	1015	1	0	1	0	0	0	0	0	0	rno-miR-9a-5p	-0.23	-0.23	0.66	2011
RAP2C	ENST00000342983.2	RAP2C, member of RAS oncogene family	604	1	0	1	0	0	0	0	0	0	rno-miR-9a-5p	-0.23	-0.24	0.77	2005, 2007, 2009, 2011
DENND1A	ENST00000373624.2	DENN/MADD domain containing 1A	2794	1	0	1	0	0	0	0	0	0	rno-miR-9a-5p	-0.23	-0.23	0.83	2007, 2009, 2011
SNAP23	ENST00000249647.3	synaptosomal-associated protein, 23kDa	99	1	0	0	1	1	0	0	1	0	rno-miR-9a-5p	-0.23	-0.23	0.72	2007, 2009, 2011
AC010441.1	ENST00000600109.1		3180	1	1	0	0	0	0	0	0	0	rno-miR-9a-5p	-0.23	-0.23	< 0.1
TPM3	ENST00000368531.2	tropomyosin 3	669	2	1	0	1	0	0	0	0	0	rno-miR-9a-5p	-0.23	-0.24	0.83
LHX5	ENST00000261731.3	LIM homeobox 5	5	1	0	1	0	0	0	0	0	0	rno-miR-9a-5p	-0.23	-0.23	0.89	2009, 2011
DIAPH2	ENST00000324765.8	diaphanous-related formin 2	91	1	0	1	0	1	0	1	0	1	rno-miR-9a-5p	-0.23	-0.24	0.86	2009, 2011
GJD2	ENST00000290374.4	gap junction protein, delta 2, 36kDa	5	1	0	1	0	0	0	0	0	0	rno-miR-9a-5p	-0.23	-0.23	0.9
RAB8A	ENST00000300935.3	RAB8A, member RAS oncogene family	226	1	0	1	0	0	0	0	0	0	rno-miR-9a-5p	-0.23	-0.23	0.85	2005, 2007, 2009, 2011
BCL6	ENST00000406870.2	B-cell CLL/lymphoma 6	20	1	0	1	0	0	0	0	0	1	rno-miR-9a-5p	-0.23	-0.23	0.83	2005, 2007, 2009, 2011
PHIP	ENST00000275034.4	pleckstrin homology domain interacting protein	668	1	0	0	1	1	0	1	0	0	rno-miR-9a-5p	-0.23	-0.23	0.77	2011
DOLPP1	ENST00000540102.1	dolichyldiphosphatase 1	963	1	0	1	0	0	0	0	0	0	rno-miR-9a-5p	-0.23	-0.23	0.91	2005, 2007, 2009, 2011
ARHGEF17	ENST00000263674.3	Rho guanine nucleotide exchange factor (GEF) 17	729	1	1	0	0	0	0	0	0	3	rno-miR-9a-5p	-0.23	-0.23	0.91	2005, 2007, 2009, 2011
PHF19	ENST00000373896.3	PHD finger protein 19	490	1	0	1	0	0	0	0	0	0	rno-miR-9a-5p	-0.23	-0.23	0.89	2009, 2011
ADARB2	ENST00000381312.1	adenosine deaminase, RNA-specific, B2 (non-functional)	9	2	0	1	1	0	0	0	0	1	rno-miR-9a-5p	-0.23	-0.35	0.94	2011
RABGEF1	ENST00000284957.5	RAB guanine nucleotide exchange factor (GEF) 1	289	1	1	0	0	0	0	0	0	0	rno-miR-9a-5p	-0.23	-0.35	0.42	2009
COG3	ENST00000349995.5	component of oligomeric golgi complex 3	53	2	0	0	2	0	0	0	0	0	rno-miR-9a-5p	-0.23	-0.23	0.93
FAM19A4	ENST00000295569.7	family with sequence similarity 19 (chemokine (C-C motif)-like), member A4	5	1	0	1	0	0	0	0	0	1	rno-miR-9a-5p	-0.23	-0.23	0.44	2007, 2011
GOLPH3	ENST00000265070.6	golgi phosphoprotein 3 (coat-protein)	1157	1	0	1	0	0	0	0	0	0	rno-miR-9a-5p	-0.23	-0.23	0.81	2005, 2007, 2009, 2011
SLC39A9	ENST00000031146.4	solute carrier family 39, member 9	824	1	1	0	0	1	0	1	0	1	rno-miR-9a-5p	-0.23	-0.32	0.86	2011
PHLDB2	ENST00000431670.2	pleckstrin homology-like domain, family B, member 2	588	1	1	0	0	0	0	0	0	0	rno-miR-9a-5p	-0.23	-0.23	0.31	2005, 2007, 2009, 2011
C17orf85	ENST00000158149.3	chromosome 17 open reading frame 85	718	1	0	0	1	1	0	0	1	0	rno-miR-9a-5p	-0.22	-0.23	0.83	2007, 2009, 2011
SLC18A2	ENST00000298472.5	solute carrier family 18 (vesicular monoamine transporter), member 2	5	1	0	1	0	0	0	0	0	0	rno-miR-9a-5p	-0.22	-0.22	0.9	2009, 2011
NUTF2	ENST00000219169.4	nuclear transport factor 2	222	1	0	0	1	0	0	0	0	0	rno-miR-9a-5p	-0.22	-0.22	0.83	2005, 2007, 2011
AC012215.1	ENST00000437887.1	Uncharacterized protein	31	1	0	0	1	1	0	1	0	0	rno-miR-9a-5p	-0.22	-0.22	0.58
MDGA1	ENST00000297153.7	MAM domain containing glycosylphosphatidylinositol anchor 1	240	2	1	1	0	0	0	0	0	0	rno-miR-9a-5p	-0.22	-0.22	> 0.99	2005, 2007, 2009, 2011
UBE2W	ENST00000517608.1	ubiquitin-conjugating enzyme E2W (putative)	102	1	0	1	0	0	0	0	0	1	rno-miR-9a-5p	-0.22	-0.26	0.87	2011
ARPC1A	ENST00000262942.5	actin related protein 2/3 complex, subunit 1A, 41kDa	99	1	0	1	0	0	0	0	0	0	rno-miR-9a-5p	-0.22	-0.3	0.61	2005, 2007, 2009
RTN4RL1	ENST00000331238.6	reticulon 4 receptor-like 1	82	1	0	1	0	0	0	0	0	0	rno-miR-9a-5p	-0.22	-0.22	0.9	2005, 2007, 2009, 2011
TAF4B	ENST00000269142.5	TAF4b RNA polymerase II, TATA box binding protein (TBP)-associated factor, 105kDa	52	1	0	0	1	1	1	0	0	2	rno-miR-9a-5p	-0.22	-0.22	0.83	2009, 2011
ZBTB38	ENST00000514251.1	zinc finger and BTB domain containing 38	1270	1	0	1	0	0	0	0	0	0	rno-miR-9a-5p	-0.22	-0.22	0.91	2007, 2009, 2011
ST6GAL1	ENST00000169298.3	ST6 beta-galactosamide alpha-2,6-sialyltranferase 1	549	1	0	0	1	0	0	0	0	0	rno-miR-9a-5p	-0.22	-0.23	0.73	2009, 2011
HOXB1	ENST00000239174.6	homeobox B1	5	1	0	1	0	0	0	0	0	0	rno-miR-9a-5p	-0.22	-0.22	0.38
MIER3	ENST00000381226.3	mesoderm induction early response 1, family member 3	112	1	0	1	0	0	0	0	0	0	rno-miR-9a-5p	-0.22	-0.28	0.81	2007, 2009, 2011
NFIC	ENST00000346156.5	nuclear factor I/C (CCAAT-binding transcription factor)	26	2	0	2	0	1	0	0	1	0	rno-miR-9a-5p	-0.22	-0.27	0.97
IRF1	ENST00000245414.4	interferon regulatory factor 1	266	1	0	0	1	0	0	0	0	1	rno-miR-9a-5p	-0.22	-0.26	0.81	2011
SLC6A6	ENST00000454876.2	solute carrier family 6 (neurotransmitter transporter), member 6	280	1	1	0	0	2	0	1	1	1	rno-miR-9a-5p	-0.22	-0.23	0.96	2005, 2007, 2009, 2011
HMGXB3	ENST00000503427.1	HMG box domain containing 3	26	1	1	0	0	0	0	0	0	0	rno-miR-9a-5p	-0.22	-0.22	0.95	2011
FAM46A	ENST00000369754.3	family with sequence similarity 46, member A	899	1	1	0	0	0	0	0	0	0	rno-miR-9a-5p	-0.22	-0.22	0.92	2007, 2009, 2011
GAB4	ENST00000400588.1	GRB2-associated binding protein family, member 4	5	1	0	1	0	0	0	0	0	0	rno-miR-9a-5p	-0.22	-0.22	0.57
PIGG	ENST00000296306.7	phosphatidylinositol glycan anchor biosynthesis, class G	487	1	1	0	0	0	0	0	0	1	rno-miR-9a-5p	-0.22	-0.22	ORF
LZTS3	ENST00000329152.3	Homo sapiens leucine zipper, putative tumor suppressor family member 3 (LZTS3), transcript variant 2, mRNA.	78	1	1	0	0	1	0	0	1	0	rno-miR-9a-5p	-0.21	-0.21	0.91	2005, 2007, 2009, 2011
CAMKK2	ENST00000538733.1	calcium/calmodulin-dependent protein kinase kinase 2, beta	1157	1	1	0	0	1	0	0	1	0	rno-miR-9a-5p	-0.21	-0.22	0.79	2005, 2007, 2009, 2011
ZNF365	ENST00000395254.3	zinc finger protein 365	173	1	0	1	0	0	0	0	0	0	rno-miR-9a-5p	-0.21	-0.24	0.83	2007, 2009, 2011
MRFAP1	ENST00000382581.4	Morf4 family associated protein 1	264	1	0	1	0	0	0	0	0	0	rno-miR-9a-5p	-0.21	-0.27	0.82	2005, 2007, 2009, 2011
DRD2	ENST00000355319.2	dopamine receptor D2	5	1	1	0	0	0	0	0	0	0	rno-miR-9a-5p	-0.21	-0.21	0.93	2005, 2007, 2009, 2011
STT3B	ENST00000295770.2	STT3B, subunit of the oligosaccharyltransferase complex (catalytic)	4458	1	1	0	0	0	0	0	0	0	rno-miR-9a-5p	-0.21	-0.25	0.91
ARPP21	ENST00000187397.4	cAMP-regulated phosphoprotein, 21kDa	5	1	0	1	0	0	0	0	0	0	rno-miR-9a-5p	-0.21	-0.21	0.81	2011
FAM196B	ENST00000377365.3	family with sequence similarity 196, member B	174	1	0	1	0	2	0	0	2	1	rno-miR-9a-5p	-0.21	-0.23	0.83
SLAIN2	ENST00000264313.6	SLAIN motif family, member 2	859	1	0	0	1	0	0	0	0	1	rno-miR-9a-5p	-0.21	-0.26	0.82	2009, 2011
MBTPS1	ENST00000343411.3	membrane-bound transcription factor peptidase, site 1	1502	1	1	0	0	0	0	0	0	0	rno-miR-9a-5p	-0.21	-0.21	0.89	2009, 2011
AR	ENST00000374690.3	androgen receptor	57	1	1	0	0	3	0	0	3	4	rno-miR-9a-5p	-0.21	-0.21	< 0.1
WSCD2	ENST00000332082.4	WSC domain containing 2	5	1	0	1	0	0	0	0	0	1	rno-miR-9a-5p	-0.21	-0.21	0.91	2009, 2011
PCSK6	ENST00000348070.1	proprotein convertase subtilisin/kexin type 6	670	1	0	1	0	0	0	0	0	1	rno-miR-9a-5p	-0.21	-0.21	0.82	2005, 2007, 2009, 2011
SCYL3	ENST00000367771.6	SCY1-like 3 (S. cerevisiae)	124	1	0	1	0	3	1	1	1	3	rno-miR-9a-5p	-0.21	-0.27	0.92	2005, 2007, 2009, 2011
RP2	ENST00000218340.3	retinitis pigmentosa 2 (X-linked recessive)	441	1	0	1	0	0	0	0	0	0	rno-miR-9a-5p	-0.21	-0.21	0.54	2009, 2011
CNTN4	ENST00000427331.1	contactin 4	191	1	0	1	0	0	0	0	0	1	rno-miR-9a-5p	-0.21	-0.21	0.92	2005, 2007, 2009, 2011
LEPRE1	ENST00000236040.4	leucine proline-enriched proteoglycan (leprecan) 1	4638	1	0	0	1	0	0	0	0	0	rno-miR-9a-5p	-0.21	-0.21	0.58
FBN2	ENST00000262464.4	fibrillin 2	167	1	1	0	0	1	0	0	1	1	rno-miR-9a-5p	-0.21	-0.22	0.82	2005, 2007, 2009, 2011
SLC8A1	ENST00000406785.2	solute carrier family 8 (sodium/calcium exchanger), member 1	61	2	1	0	1	0	0	0	0	4	rno-miR-9a-5p	-0.21	-0.31	0.94	2007, 2009, 2011
KCNK3	ENST00000302909.3	potassium channel, subfamily K, member 3	19	1	0	1	0	1	0	0	1	2	rno-miR-9a-5p	-0.21	-0.21	0.9	2011
AUH	ENST00000375731.4	AU RNA binding protein/enoyl-CoA hydratase	66	1	0	1	0	0	0	0	0	0	rno-miR-9a-5p	-0.21	-0.21	0.44	2011
NPY1R	ENST00000296533.2	neuropeptide Y receptor Y1	8	1	0	1	0	0	0	0	0	1	rno-miR-9a-5p	-0.21	-0.21	0.42	2011
PHF20L1	ENST00000395386.2	PHD finger protein 20-like 1	169	2	0	1	1	1	0	0	1	0	rno-miR-9a-5p	-0.21	-0.27	0.89	2005, 2007, 2009, 2011
ZC3H10	ENST00000257940.2	zinc finger CCCH-type containing 10	49	1	0	0	1	0	0	0	0	0	rno-miR-9a-5p	-0.21	-0.23	0.82	2007, 2009, 2011
BTBD10	ENST00000278174.5	BTB (POZ) domain containing 10	5	1	0	1	0	0	0	0	0	0	rno-miR-9a-5p	-0.21	-0.21	0.62	2007, 2009, 2011
MARCH6	ENST00000274140.5	membrane-associated ring finger (C3HC4) 6, E3 ubiquitin protein ligase	14086	1	0	1	0	1	0	1	0	0	rno-miR-9a-5p	-0.21	-0.24	0.92	2007, 2009, 2011
TSNAX	ENST00000366639.4	translin-associated factor X	936	1	0	0	1	0	0	0	0	0	rno-miR-9a-5p	-0.21	-0.22	0.79	2005, 2007
SERINC5	ENST00000512721.1	serine incorporator 5	175	1	1	0	0	0	0	0	0	0	rno-miR-9a-5p	-0.21	-0.22	0.95	2011
TGFBI	ENST00000442011.2	transforming growth factor, beta-induced, 68kDa	6307	2	1	0	1	0	0	0	0	1	rno-miR-9a-5p	-0.21	-0.59	0.93	2005, 2007, 2009, 2011
MBNL1	ENST00000357472.3	muscleblind-like splicing regulator 1	135	1	0	1	0	0	0	0	0	1	rno-miR-9a-5p	-0.2	-0.2	0.72	2005, 2007, 2009, 2011
ARHGDIA	ENST00000269321.7	Rho GDP dissociation inhibitor (GDI) alpha	452	1	0	1	0	0	0	0	0	1	rno-miR-9a-5p	-0.2	-0.2	< 0.1	2005, 2007, 2009, 2011
PIK3R3	ENST00000262741.5	phosphoinositide-3-kinase, regulatory subunit 3 (gamma)	335	1	0	1	0	0	0	0	0	0	rno-miR-9a-5p	-0.2	-0.22	0.92	2005, 2007, 2009, 2011
IKZF4	ENST00000262032.5	IKAROS family zinc finger 4 (Eos)	329	1	0	1	0	0	0	0	0	1	rno-miR-9a-5p	-0.2	-0.21	0.86	2007, 2009, 2011
SORT1	ENST00000256637.6	sortilin 1	2111	1	0	1	0	1	0	0	1	1	rno-miR-9a-5p	-0.2	-0.23	0.91	2005, 2007, 2009, 2011
TMEM200C	ENST00000581347.2	transmembrane protein 200C	54	1	0	0	1	0	0	0	0	7	rno-miR-9a-5p	-0.2	-0.22	0.83
RABEP2	ENST00000357573.6	rabaptin, RAB GTPase binding effector protein 2	5	1	0	1	0	0	0	0	0	0	rno-miR-9a-5p	-0.2	-0.2	0.45
COLEC12	ENST00000400256.3	collectin sub-family member 12	72	1	0	0	1	0	0	0	0	0	rno-miR-9a-5p	-0.2	-0.22	0.65	2005, 2007, 2009, 2011
FXR1	ENST00000357559.4	fragile X mental retardation, autosomal homolog 1	434	1	0	0	1	1	1	0	0	1	rno-miR-9a-5p	-0.2	-0.25	0.83	2005, 2007
HES1	ENST00000232424.3	hairy and enhancer of split 1, (Drosophila)	199	1	0	0	1	0	0	0	0	0	rno-miR-9a-5p	-0.2	-0.29	0.73	2009, 2011
AGFG1	ENST00000310078.8	ArfGAP with FG repeats 1	2019	1	0	1	0	1	0	0	1	0	rno-miR-9a-5p	-0.2	-0.2	0.91	2005, 2007, 2009, 2011
TLK1	ENST00000431350.2	tousled-like kinase 1	200	1	0	1	0	0	0	0	0	0	rno-miR-9a-5p	-0.2	-0.25	0.91	2005, 2007, 2009, 2011
IPO13	ENST00000372343.3	importin 13	108	1	0	0	1	0	0	0	0	0	rno-miR-9a-5p	-0.2	-0.2	0.73	2005, 2007, 2009, 2011
VWA7	ENST00000375686.3	von Willebrand factor A domain containing 7	53	1	0	1	0	0	0	0	0	0	rno-miR-9a-5p	-0.2	-0.22	0.43
ZNF185	ENST00000535861.1	zinc finger protein 185 (LIM domain)	106	1	0	1	0	1	0	0	1	0	rno-miR-9a-5p	-0.2	-0.2	0.52
INHBA	ENST00000242208.4	inhibin, beta A	1260	1	1	0	0	0	0	0	0	0	rno-miR-9a-5p	-0.2	-0.21	0.91
RALGDS	ENST00000372050.3	ral guanine nucleotide dissociation stimulator	143	1	1	0	0	0	0	0	0	0	rno-miR-9a-5p	-0.2	-0.2	0.92	2005, 2007, 2009, 2011
GPRASP2	ENST00000543253.1	G protein-coupled receptor associated sorting protein 2	191	1	0	0	1	0	0	0	0	0	rno-miR-9a-5p	-0.2	-0.2	0.78	2005, 2007, 2009, 2011
EVI5L	ENST00000270530.4	ecotropic viral integration site 5-like	15	1	0	1	0	0	0	0	0	1	rno-miR-9a-5p	-0.2	-0.2	0.76	2005, 2007, 2009, 2011
RAP1B	ENST00000250559.9	RAP1B, member of RAS oncogene family	3599	1	0	0	1	0	0	0	0	0	rno-miR-9a-5p	-0.2	-0.2	0.75	2005, 2007, 2009, 2011
SGSM1	ENST00000400358.4	small G protein signaling modulator 1	25	1	1	0	0	0	0	0	0	0	rno-miR-9a-5p	-0.2	-0.2	0.96	2007, 2009, 2011
XDH	ENST00000379416.3	xanthine dehydrogenase	5	1	0	1	0	0	0	0	0	0	rno-miR-9a-5p	-0.2	-0.2	0.43	2011
SPTLC2	ENST00000216484.2	serine palmitoyltransferase, long chain base subunit 2	95	3	1	2	0	0	0	0	0	2	rno-miR-9a-5p	-0.2	-0.73	> 0.99
MYO19	ENST00000431794.3	myosin XIX	615	1	0	0	1	0	0	0	0	1	rno-miR-9a-5p	-0.2	-0.2	0.74	2011
SPTSSA	ENST00000298130.4	serine palmitoyltransferase, small subunit A	27	1	0	1	0	0	0	0	0	0	rno-miR-9a-5p	-0.2	-0.36	0.9	2005, 2007, 2009, 2011
RFX7	ENST00000423270.1	regulatory factor X, 7	1049	1	0	1	0	0	0	0	0	1	rno-miR-9a-5p	-0.2	-0.2	0.76	2007, 2009, 2011
ZBTB41	ENST00000367405.4	zinc finger and BTB domain containing 41	33	3	1	1	1	0	0	0	0	0	rno-miR-9a-5p	-0.19	-0.21	> 0.99	2007, 2009, 2011
ADAM11	ENST00000200557.6	ADAM metallopeptidase domain 11	32	1	0	1	0	0	0	0	0	0	rno-miR-9a-5p	-0.19	-0.19	0.87	2005, 2007, 2009, 2011
RAN	ENST00000543796.1	RAN, member RAS oncogene family	1418	1	0	1	0	1	0	0	1	0	rno-miR-9a-5p	-0.19	-0.25	0.38
CNOT6L	ENST00000504123.1	CCR4-NOT transcription complex, subunit 6-like	23	1	0	1	0	1	0	1	0	5	rno-miR-9a-5p	-0.19	-0.28	0.72	2007, 2009, 2011
FAM117A	ENST00000240364.2	family with sequence similarity 117, member A	185	1	0	0	1	0	0	0	0	0	rno-miR-9a-5p	-0.19	-0.19	0.78	2007, 2009, 2011
USP6	ENST00000332776.4	ubiquitin specific peptidase 6 (Tre-2 oncogene)	5	2	1	0	1	0	0	0	0	0	rno-miR-9a-5p	-0.19	-0.19	ORF
SLC5A3	ENST00000608209.1	sodium/myo-inositol cotransporter	24	1	0	1	0	1	0	0	1	1	rno-miR-9a-5p	-0.19	-0.2	0.91	2011
FAM58A	ENST00000406277.2	family with sequence similarity 58, member A	60	1	0	0	1	0	0	0	0	0	rno-miR-9a-5p	-0.19	-0.21	0.81	2011
TFRC	ENST00000540528.1	transferrin receptor	296	1	0	0	1	0	0	0	0	2	rno-miR-9a-5p	-0.19	-0.2	0.66	2005, 2007, 2009, 2011
SLC30A3	ENST00000233535.4	solute carrier family 30 (zinc transporter), member 3	5	1	0	1	0	0	0	0	0	1	rno-miR-9a-5p	-0.19	-0.19	0.63	2005, 2007, 2009, 2011
GPAM	ENST00000348367.4	glycerol-3-phosphate acyltransferase, mitochondrial	153	1	0	1	0	0	0	0	0	0	rno-miR-9a-5p	-0.19	-0.2	0.91	2005, 2007, 2009, 2011
GLIPR2	ENST00000396613.3	GLI pathogenesis-related 2	218	1	0	0	1	0	0	0	0	1	rno-miR-9a-5p	-0.19	-0.22	< 0.1
CCNT1	ENST00000261900.3	cyclin T1	86	1	1	0	0	0	0	0	0	1	rno-miR-9a-5p	-0.19	-0.23	0.94
HAPLN4	ENST00000291481.7	hyaluronan and proteoglycan link protein 4	16	1	1	0	0	0	0	0	0	1	rno-miR-9a-5p	-0.19	-0.19	0.84	2009, 2011
ZDHHC5	ENST00000287169.3	zinc finger, DHHC-type containing 5	1505	1	0	1	0	0	0	0	0	0	rno-miR-9a-5p	-0.19	-0.19	0.66	2005, 2007, 2009, 2011
CD151	ENST00000322008.4	CD151 molecule (Raph blood group)	13919	1	0	1	0	0	0	0	0	0	rno-miR-9a-5p	-0.19	-0.19	0.48	2009, 2011
DDX17	ENST00000396821.3	DEAD (Asp-Glu-Ala-Asp) box helicase 17	2204	1	0	1	0	0	0	0	0	1	rno-miR-9a-5p	-0.19	-0.19	0.41	2005, 2007, 2011
ZNF655	ENST00000425063.1	zinc finger protein 655	709	1	1	0	0	0	0	0	0	2	rno-miR-9a-5p	-0.19	-0.19	< 0.1
LPP	ENST00000312675.4	LIM domain containing preferred translocation partner in lipoma	1894	1	1	0	0	0	0	0	0	2	rno-miR-9a-5p	-0.19	-0.19	0.91	2005, 2007, 2009, 2011
ARHGEF2	ENST00000368315.4	Rho/Rac guanine nucleotide exchange factor (GEF) 2	313	1	0	1	0	0	0	0	0	0	rno-miR-9a-5p	-0.19	-0.21	0.85	2005, 2007, 2009, 2011
C5orf24	ENST00000394976.3	chromosome 5 open reading frame 24	2668	1	0	1	0	0	0	0	0	1	rno-miR-9a-5p	-0.19	-0.2	0.62	2011
DEDD	ENST00000368006.3	death effector domain containing	239	1	0	1	0	0	0	0	0	0	rno-miR-9a-5p	-0.19	-0.23	0.71	2005, 2007, 2009, 2011
IFFO2	ENST00000455833.2	intermediate filament family orphan 2	139	2	0	1	1	0	0	0	0	1	rno-miR-9a-5p	-0.19	-0.23	0.97	2011
GCFC2	ENST00000541687.1	GC-rich sequence DNA-binding factor 2	88	1	0	0	1	1	0	1	0	1	rno-miR-9a-5p	-0.19	-0.21	< 0.1
FAF2	ENST00000261942.6	Fas associated factor family member 2	1700	1	0	1	0	0	0	0	0	2	rno-miR-9a-5p	-0.19	-0.19	0.92	2007, 2009, 2011
PCSK2	ENST00000377899.1	proprotein convertase subtilisin/kexin type 2	9	1	0	1	0	0	0	0	0	1	rno-miR-9a-5p	-0.19	-0.19	0.78	2005, 2007, 2009, 2011
HOXD1	ENST00000331462.4	homeobox D1	35	1	0	1	0	0	0	0	0	0	rno-miR-9a-5p	-0.19	-0.19	0.7	2009, 2011
VAMP3	ENST00000054666.6	vesicle-associated membrane protein 3	515	1	0	1	0	0	0	0	0	0	rno-miR-9a-5p	-0.19	-0.29	0.9	2005, 2007, 2009, 2011
NMT1	ENST00000592782.1	N-myristoyltransferase 1	1991	1	1	0	0	2	0	1	1	1	rno-miR-9a-5p	-0.19	-0.2	0.92	2005, 2007, 2009, 2011
ADCY5	ENST00000462833.1	adenylate cyclase 5	25	1	1	0	0	0	0	0	0	0	rno-miR-9a-5p	-0.19	-0.19	0.95	2011
FAM149B1	ENST00000242505.6	family with sequence similarity 149, member B1	33	1	0	0	1	1	0	0	1	1	rno-miR-9a-5p	-0.19	-0.19	0.85	2011
TRIM2	ENST00000338700.5	tripartite motif containing 2	22	2	0	2	0	0	0	0	0	0	rno-miR-9a-5p	-0.19	-0.19	0.84	2003, 2005, 2007, 2009, 2011
FAM155B	ENST00000252338.4	family with sequence similarity 155, member B	21	1	1	0	0	1	0	0	1	0	rno-miR-9a-5p	-0.19	-0.19	0.79	2005, 2007, 2009, 2011
NFKB1	ENST00000226574.4	nuclear factor of kappa light polypeptide gene enhancer in B-cells 1	316	1	0	1	0	0	0	0	0	0	rno-miR-9a-5p	-0.19	-0.19	0.37	2005, 2007
KLHL42	ENST00000381271.2	kelch-like family member 42	2120	1	1	0	0	1	0	0	1	0	rno-miR-9a-5p	-0.19	-0.2	0.93	2005, 2007, 2009, 2011
SPOCK1	ENST00000394945.1	sparc/osteonectin, cwcv and kazal-like domains proteoglycan (testican) 1	935	1	1	0	0	0	0	0	0	0	rno-miR-9a-5p	-0.19	-0.19	0.8	2009, 2011
UBFD1	ENST00000395878.3	ubiquitin family domain containing 1	6826	3	0	1	2	0	0	0	0	1	rno-miR-9a-5p	-0.19	-0.19	0.97	2007, 2009, 2011
EGLN3	ENST00000250457.3	egl-9 family hypoxia-inducible factor 3	71	1	0	0	1	0	0	0	0	0	rno-miR-9a-5p	-0.19	-0.19	0.81	2005, 2007, 2009, 2011
ASIC1	ENST00000228468.4	acid-sensing (proton-gated) ion channel 1	111	2	0	2	0	0	0	0	0	1	rno-miR-9a-5p	-0.19	-0.19	0.94	2005, 2007, 2009, 2011
ANXA2	ENST00000396024.3	annexin A2	30	1	0	0	1	0	0	0	0	0	rno-miR-9a-5p	-0.19	-0.21	0.76	2005, 2007, 2009, 2011
CNNM1	ENST00000356713.4	cyclin M1	45	1	1	0	0	0	0	0	0	0	rno-miR-9a-5p	-0.19	-0.19	0.93	2005, 2007, 2009, 2011
PPIP5K1	ENST00000381885.1	diphosphoinositol pentakisphosphate kinase 1	109	2	0	0	2	0	0	0	0	0	rno-miR-9a-5p	-0.19	-0.19	0.91	2007, 2009, 2011
NEK1	ENST00000439128.2	NIMA-related kinase 1	90	1	0	1	0	0	0	0	0	0	rno-miR-9a-5p	-0.19	-0.19	0.58	2005, 2007, 2011
GDF11	ENST00000257868.5	growth differentiation factor 11	847	1	1	0	0	2*	0	0	1	3	rno-miR-9a-5p	-0.19	-0.22	0.92	2011
SLC27A4	ENST00000300456.4	solute carrier family 27 (fatty acid transporter), member 4	523	1	0	1	0	1	0	0	1	3	rno-miR-9a-5p	-0.19	-0.28	0.92	2005, 2007, 2009, 2011
FAM199X	ENST00000493442.1	family with sequence similarity 199, X-linked	856	1	0	1	0	0	0	0	0	0	rno-miR-9a-5p	-0.19	-0.26	0.91
ZNF394	ENST00000426306.2	zinc finger protein 394	77	1	1	0	0	1	0	0	1	0	rno-miR-9a-5p	-0.19	-0.46	ORF
MMP16	ENST00000286614.6	matrix metallopeptidase 16 (membrane-inserted)	12	2	0	1	1	0	0	0	0	0	rno-miR-9a-5p	-0.18	-0.18	0.98	2005, 2007, 2009, 2011
RBMS1	ENST00000348849.3	RNA binding motif, single stranded interacting protein 1	90	1	1	0	0	0	0	0	0	0	rno-miR-9a-5p	-0.18	-0.18	0.91	2011
PAX5	ENST00000358127.4	paired box 5	5	2	0	1	1	0	0	0	0	0	rno-miR-9a-5p	-0.18	-0.18	0.9
PRUNE	ENST00000271620.3	prune exopolyphosphatase	41	1	0	1	0	0	0	0	0	0	rno-miR-9a-5p	-0.18	-0.18	0.88	2005, 2007, 2009, 2011
ZNF629	ENST00000262525.4	zinc finger protein 629	44	1	0	0	1	1	0	0	1	1	rno-miR-9a-5p	-0.18	-0.18	0.78	2007, 2009, 2011
TIMM17A	ENST00000367287.4	translocase of inner mitochondrial membrane 17 homolog A (yeast)	5594	1	0	1	0	0	0	0	0	0	rno-miR-9a-5p	-0.18	-0.28	0.61	2009, 2011
MICAL2	ENST00000379612.3	microtubule associated monooxygenase, calponin and LIM domain containing 2	1742	1	1	0	0	2	0	1	1	1	rno-miR-9a-5p	-0.18	-0.18	0.16	2009, 2011
ITGA6	ENST00000375221.2	integrin, alpha 6	1328	1	0	0	1	1	0	1	0	2	rno-miR-9a-5p	-0.18	-0.42	0.82	2007, 2009, 2011
PRRT2	ENST00000300797.6	proline-rich transmembrane protein 2	33	1	0	1	0	0	0	0	0	0	rno-miR-9a-5p	-0.18	-0.18	0.53	2007, 2009, 2011
RBMS3	ENST00000396583.3	RNA binding motif, single stranded interacting protein 3	56	1	1	0	0	1	0	1	0	2	rno-miR-9a-5p	-0.18	-0.32	0.92	2005, 2007, 2009, 2011
DUSP6	ENST00000279488.7	dual specificity phosphatase 6	1056	1	0	0	1	0	0	0	0	3	rno-miR-9a-5p	-0.18	-0.19	0.82	2005, 2007, 2009, 2011
MAP3K1	ENST00000399503.3	mitogen-activated protein kinase kinase kinase 1, E3 ubiquitin protein ligase	137	1	0	1	0	0	0	0	0	0	rno-miR-9a-5p	-0.18	-0.18	0.8	2009, 2011
ZNF354A	ENST00000335815.2	zinc finger protein 354A	5	1	0	1	0	0	0	0	0	0	rno-miR-9a-5p	-0.18	-0.18	0.4	2005, 2007, 2011
MARCH1	ENST00000274056.7	membrane-associated ring finger (C3HC4) 1, E3 ubiquitin protein ligase	5	1	0	1	0	0	0	0	0	0	rno-miR-9a-5p	-0.18	-0.18	0.73	2011
IMPA1	ENST00000311489.4	inositol(myo)-1(or 4)-monophosphatase 1	309	1	0	0	1	0	0	0	0	0	rno-miR-9a-5p	-0.18	-0.18	ORF
MPP3	ENST00000398393.1	membrane protein, palmitoylated 3 (MAGUK p55 subfamily member 3)	110	1	0	1	0	0	0	0	0	0	rno-miR-9a-5p	-0.18	-0.23	0.78	2009, 2011
ZDHHC7	ENST00000313732.4	zinc finger, DHHC-type containing 7	4068	1	0	0	1	0	0	0	0	0	rno-miR-9a-5p	-0.18	-0.18	0.82	2005, 2007, 2009, 2011
SOAT1	ENST00000367619.3	sterol O-acyltransferase 1	654	1	0	0	1	0	0	0	0	0	rno-miR-9a-5p	-0.18	-0.2	0.66	2005, 2007, 2009, 2011
PAK2	ENST00000327134.3	p21 protein (Cdc42/Rac)-activated kinase 2	145	1	0	1	0	1	0	0	1	0	rno-miR-9a-5p	-0.18	-0.19	0.45	2005, 2007, 2009, 2011
SLC44A5	ENST00000370859.3	solute carrier family 44, member 5	395	1	0	1	0	0	0	0	0	0	rno-miR-9a-5p	-0.18	-0.18	0.73
VPS13B	ENST00000395996.1	vacuolar protein sorting 13 homolog B (yeast)	262	1	0	1	0	3	0	0	3	6	rno-miR-9a-5p	-0.18	-0.18	< 0.1
PLBD2	ENST00000280800.3	phospholipase B domain containing 2	1144	1	0	1	0	0	0	0	0	0	rno-miR-9a-5p	-0.18	-0.3	0.91	2005, 2007, 2009, 2011
HLTF	ENST00000465259.1	helicase-like transcription factor	127	1	0	1	0	2	0	2	0	0	rno-miR-9a-5p	-0.18	-0.19	0.69	2009, 2011
GPR26	ENST00000284674.1	G protein-coupled receptor 26	5	1	0	1	0	5	0	2	3	0	rno-miR-9a-5p	-0.18	-0.21	0.84
PHTF2	ENST00000416283.2	putative homeodomain transcription factor 2	1730	1	0	1	0	0	0	0	0	0	rno-miR-9a-5p	-0.18	-0.18	0.75	2005, 2007, 2009, 2011
MAPKAPK2	ENST00000294981.4	mitogen-activated protein kinase-activated protein kinase 2	178	1	1	0	0	0	0	0	0	0	rno-miR-9a-5p	-0.18	-0.19	0.93	2005, 2007, 2009, 2011
BACE1	ENST00000313005.6	beta-site APP-cleaving enzyme 1	486	1	1	0	0	3	0	2	1	1	rno-miR-9a-5p	-0.18	-0.38	0.18	2005, 2007, 2009, 2011
ZNF248	ENST00000395867.3	zinc finger protein 248	43	1	0	0	1	0	0	0	0	0	rno-miR-9a-5p	-0.18	-0.18	0.72	2005, 2007, 2009, 2011
SDC2	ENST00000302190.4	syndecan 2	774	3	1	0	2	1	1	0	0	2	rno-miR-9a-5p	-0.18	-0.74	> 0.99	2005, 2007, 2009, 2011
KIAA1958	ENST00000337530.6	KIAA1958	117	2	0	1	1	0	0	0	0	1	rno-miR-9a-5p	-0.18	-0.21	0.87
AMBRA1	ENST00000314845.3	autophagy/beclin-1 regulator 1	35	1	0	1	0	0	0	0	0	1	rno-miR-9a-5p	-0.18	-0.18	0.9	2005, 2007, 2009, 2011
BTG2	ENST00000290551.4	BTG family, member 2	758	1	0	0	1	1	0	1	0	0	rno-miR-9a-5p	-0.18	-0.18	0.61	2005, 2007, 2009, 2011
PPTC7	ENST00000354300.3	PTC7 protein phosphatase homolog (S. cerevisiae)	817	1	1	0	0	2	0	1	1	0	rno-miR-9a-5p	-0.18	-0.51	0.96
TM9SF3	ENST00000371142.4	transmembrane 9 superfamily member 3	1030	1	0	0	1	0	0	0	0	0	rno-miR-9a-5p	-0.18	-0.18	0.82	2007, 2009, 2011
RPS6KA4	ENST00000528057.1	ribosomal protein S6 kinase, 90kDa, polypeptide 4	1763	1	1	0	0	0	0	0	0	0	rno-miR-9a-5p	-0.17	-0.17	0.88	2005, 2007, 2009, 2011
PABPC4L	ENST00000421491.3	poly(A) binding protein, cytoplasmic 4-like	55	1	0	1	0	0	0	0	0	0	rno-miR-9a-5p	-0.17	-0.17	0.61	2009, 2011
DIS3L2	ENST00000325385.7	DIS3 mitotic control homolog (S. cerevisiae)-like 2	45	1	0	1	0	0	0	0	0	0	rno-miR-9a-5p	-0.17	-0.17	0.59	2011
TULP4	ENST00000367094.2	tubby like protein 4	93	1	0	1	0	2	0	1	1	0	rno-miR-9a-5p	-0.17	-0.2	0.72	2005, 2007, 2009, 2011
KIF13A	ENST00000378814.5	kinesin family member 13A	725	1	1	0	0	0	0	0	0	0	rno-miR-9a-5p	-0.17	-0.19	0.9
RS1	ENST00000379984.3	retinoschisin 1	5	1	0	0	1	0	0	0	0	0	rno-miR-9a-5p	-0.17	-0.17	0.64
ELAVL1	ENST00000407627.2	ELAV like RNA binding protein 1	2812	1	1	0	0	1	1	0	0	4	rno-miR-9a-5p	-0.17	-0.31	0.77	2005, 2007, 2009, 2011
CDYL2	ENST00000570137.2	chromodomain protein, Y-like 2	239	1	1	0	0	0	0	0	0	0	rno-miR-9a-5p	-0.17	-0.23	0.95
EDEM3	ENST00000318130.8	ER degradation enhancer, mannosidase alpha-like 3	535	1	0	1	0	0	0	0	0	1	rno-miR-9a-5p	-0.17	-0.17	0.77	2007, 2009, 2011
PIM3	ENST00000360612.4	pim-3 oncogene	9484	1	0	0	1	0	0	0	0	0	rno-miR-9a-5p	-0.17	-0.17	0.77	2007, 2011
CHMP2B	ENST00000263780.4	charged multivesicular body protein 2B	810	1	0	0	1	0	0	0	0	0	rno-miR-9a-5p	-0.17	-0.17	0.73	2007, 2009, 2011
UBE2Q1	ENST00000292211.4	ubiquitin-conjugating enzyme E2Q family member 1	3046	1	0	1	0	0	0	0	0	0	rno-miR-9a-5p	-0.17	-0.27	0.84	2007, 2009, 2011
SH2B3	ENST00000341259.2	SH2B adaptor protein 3	89	1	1	0	0	0	0	0	0	0	rno-miR-9a-5p	-0.17	-0.2	0.95	2007, 2009, 2011
TLN1	ENST00000314888.9	talin 1	266	1	0	1	0	0	0	0	0	1	rno-miR-9a-5p	-0.17	-0.17	0.91	2007, 2011
PTGES3L	ENST00000453594.1	prostaglandin E synthase 3 (cytosolic)-like	139	1	0	0	1	0	0	0	0	0	rno-miR-9a-5p	-0.17	-0.21	0.65
TMEM87B	ENST00000283206.4	transmembrane protein 87B	219	1	1	0	0	0	0	0	0	0	rno-miR-9a-5p	-0.17	-0.2	0.94	2011
PHOSPHO1	ENST00000310544.4	phosphatase, orphan 1	7	1	0	1	0	0	0	0	0	0	rno-miR-9a-5p	-0.17	-0.17	0.78	2005, 2007, 2009, 2011
KIAA0247	ENST00000342745.4	KIAA0247	161	1	0	1	0	0	0	0	0	2	rno-miR-9a-5p	-0.17	-0.17	0.59
NARF	ENST00000309794.11	nuclear prelamin A recognition factor	610	1	0	0	1	0	0	0	0	1	rno-miR-9a-5p	-0.17	-0.22	0.72
MYO1D	ENST00000318217.5	myosin ID	16	1	1	0	0	1	0	1	0	3	rno-miR-9a-5p	-0.17	-0.17	0.81	2005, 2007, 2009, 2011
DLGAP2	ENST00000421627.2	discs, large (Drosophila) homolog-associated protein 2	5	1	0	0	1	0	0	0	0	1	rno-miR-9a-5p	-0.17	-0.17	0.81	2005, 2007, 2009, 2011
LMX1A	ENST00000342310.3	LIM homeobox transcription factor 1, alpha	5	1	0	0	1	0	0	0	0	1	rno-miR-9a-5p	-0.17	-0.17	0.79	2005, 2007, 2009, 2011
PRRT3	ENST00000412055.1	proline-rich transmembrane protein 3	17	1	0	0	1	0	0	0	0	0	rno-miR-9a-5p	-0.17	-0.17	0.8	2007, 2009, 2011
SIX4	ENST00000216513.4	SIX homeobox 4	94	1	1	0	0	0	0	0	0	0	rno-miR-9a-5p	-0.17	-0.25	0.92	2007, 2009, 2011
MME	ENST00000460393.1	membrane metallo-endopeptidase	37	1	0	0	1	2	1	1	0	2	rno-miR-9a-5p	-0.17	-0.23	0.83	2005, 2007, 2009, 2011
ATF1	ENST00000262053.3	activating transcription factor 1	1599	1	0	1	0	0	0	0	0	1	rno-miR-9a-5p	-0.17	-0.2	0.55	2007, 2009, 2011
FAM63B	ENST00000559228.1	family with sequence similarity 63, member B	41	1	0	0	1	0	0	0	0	0	rno-miR-9a-5p	-0.17	-0.17	0.8	2009, 2011
GAB2	ENST00000340149.2	GRB2-associated binding protein 2	627	1	0	1	0	0	0	0	0	2	rno-miR-9a-5p	-0.17	-0.17	0.73	2005, 2007, 2009, 2011
VAMP1	ENST00000361716.3	vesicle-associated membrane protein 1 (synaptobrevin 1)	8	1	0	1	0	0	0	0	0	0	rno-miR-9a-5p	-0.17	-0.17	0.52	2011
EPHA7	ENST00000369303.4	EPH receptor A7	213	2	1	0	1	0	0	0	0	0	rno-miR-9a-5p	-0.17	-0.17	0.98	2005, 2007, 2009, 2011
CXCR4	ENST00000409817.1	chemokine (C-X-C motif) receptor 4	14	1	0	1	0	0	0	0	0	0	rno-miR-9a-5p	-0.17	-0.24	0.59	2011
TXNDC5	ENST00000539054.1	thioredoxin domain containing 5 (endoplasmic reticulum)	1190	1	1	0	0	0	0	0	0	0	rno-miR-9a-5p	-0.17	-0.28	0.64	2011
SYT10	ENST00000228567.3	synaptotagmin X	5	1	0	1	0	0	0	0	0	0	rno-miR-9a-5p	-0.17	-0.17	0.88	2005, 2007, 2009, 2011
PPIP5K2	ENST00000321521.9	diphosphoinositol pentakisphosphate kinase 2	203	1	0	0	1	1	0	0	1	0	rno-miR-9a-5p	-0.17	-0.17	0.83	2007, 2009, 2011
CSNK1G2	ENST00000255641.8	casein kinase 1, gamma 2	5	2	0	2	0	0	0	0	0	1	rno-miR-9a-5p	-0.17	-0.17	0.97	2005, 2007, 2009, 2011
KIF26B	ENST00000366518.4	kinesin family member 26B	25	2	0	1	1	0	0	0	0	2	rno-miR-9a-5p	-0.17	-0.17	0.94
TRIM71	ENST00000383763.5	tripartite motif containing 71, E3 ubiquitin protein ligase	67	1	1	0	0	0	0	0	0	3	rno-miR-9a-5p	-0.17	-0.17	0.91
SBNO1	ENST00000420886.2	strawberry notch homolog 1 (Drosophila)	87	1	0	0	1	0	0	0	0	0	rno-miR-9a-5p	-0.17	-0.17	0.83	2011
POLR3G	ENST00000504930.1	polymerase (RNA) III (DNA directed) polypeptide G (32kD)	67	1	0	0	1	0	0	0	0	0	rno-miR-9a-5p	-0.17	-0.17	0.78	2007, 2009, 2011
HAPLN1	ENST00000274341.4	hyaluronan and proteoglycan link protein 1	5	1	0	0	1	0	0	0	0	1	rno-miR-9a-5p	-0.17	-0.17	0.68	2011
STK38L	ENST00000389032.3	serine/threonine kinase 38 like	705	1	1	0	0	0	0	0	0	1	rno-miR-9a-5p	-0.16	-0.22	0.94	2005, 2007, 2009, 2011
CC2D1B	ENST00000371586.2	coiled-coil and C2 domain containing 1B	42	1	1	0	0	0	0	0	0	0	rno-miR-9a-5p	-0.16	-0.16	0.96	2007, 2009, 2011
FOXP1	ENST00000318789.4	forkhead box P1	264	2	1	1	0	0	0	0	0	0	rno-miR-9a-5p	-0.16	-0.45	0.99	2005, 2007, 2009, 2011
ARID1B	ENST00000346085.5	AT rich interactive domain 1B (SWI1-like)	220	1	0	1	0	0	0	0	0	2	rno-miR-9a-5p	-0.16	-0.19	0.67	2005, 2007
SOS1	ENST00000426016.1	son of sevenless homolog 1 (Drosophila)	189	1	1	0	0	0	0	0	0	0	rno-miR-9a-5p	-0.16	-0.16	0.87	2011
BRD4	ENST00000263377.2	bromodomain containing 4	849	1	0	1	0	0	0	0	0	0	rno-miR-9a-5p	-0.16	-0.16	0.87	2011
HIAT1	ENST00000370152.3	hippocampus abundant transcript 1	1473	1	0	0	1	0	0	0	0	1	rno-miR-9a-5p	-0.16	-0.17	0.82	2005, 2007, 2011
CACNA1E	ENST00000526775.1	calcium channel, voltage-dependent, R type, alpha 1E subunit	5	1	0	1	0	3	0	0	3	2	rno-miR-9a-5p	-0.16	-0.16	0.77	2009, 2011
PTPRG	ENST00000474889.1	protein tyrosine phosphatase, receptor type, G	696	1	1	0	0	1	0	0	1	2	rno-miR-9a-5p	-0.16	-0.2	0.95
CNNM4	ENST00000540067.1	cyclin M4	1249	1	0	1	0	0	0	0	0	0	rno-miR-9a-5p	-0.16	-0.16	0.81	2005, 2007, 2009, 2011
RUNX1	ENST00000344691.4	runt-related transcription factor 1	182	1	0	0	1	0	0	0	0	1	rno-miR-9a-5p	-0.16	-0.17	0.74	2011
PXDN	ENST00000252804.4	peroxidasin homolog (Drosophila)	872	1	1	0	0	0	0	0	0	0	rno-miR-9a-5p	-0.16	-0.25	0.96	2007, 2009, 2011
FBRS	ENST00000356166.6	fibrosin	1334	1	1	0	0	0	0	0	0	2	rno-miR-9a-5p	-0.16	-0.17	0.82	2005, 2007, 2009, 2011
KIAA1244	ENST00000251691.4	KIAA1244	169	1	1	0	0	0	0	0	0	1	rno-miR-9a-5p	-0.16	-0.23	0.16	2011
COL27A1	ENST00000356083.3	collagen, type XXVII, alpha 1	620	1	1	0	0	1	0	0	1	0	rno-miR-9a-5p	-0.16	-0.16	0.9
SP8	ENST00000418710.2	Sp8 transcription factor	95	1	1	0	0	1	0	1	0	1	rno-miR-9a-5p	-0.16	-0.26	0.7
GOPC	ENST00000368498.2	golgi-associated PDZ and coiled-coil motif containing	451	1	0	1	0	0	0	0	0	2	rno-miR-9a-5p	-0.16	-0.18	0.91	2007, 2009, 2011
ELOVL4	ENST00000369816.4	ELOVL fatty acid elongase 4	129	1	0	1	0	0	0	0	0	2	rno-miR-9a-5p	-0.16	-0.16	0.53	2005, 2007, 2011
SCN2B	ENST00000278947.5	sodium channel, voltage-gated, type II, beta subunit	5	1	0	1	0	2	0	0	2	0	rno-miR-9a-5p	-0.16	-0.16	0.82	2005, 2007, 2009, 2011
IKZF5	ENST00000368886.5	IKAROS family zinc finger 5 (Pegasus)	83	1	1	0	0	1	0	0	1	1	rno-miR-9a-5p	-0.16	-0.26	0.82	2007
CLVS1	ENST00000518592.1	clavesin 1	5	1	0	0	1	0	0	0	0	0	rno-miR-9a-5p	-0.16	-0.16	0.82	2009, 2011
LIN7C	ENST00000278193.2	lin-7 homolog C (C. elegans)	1701	1	0	1	0	0	0	0	0	0	rno-miR-9a-5p	-0.16	-0.18	0.68	2005, 2007, 2009, 2011
FBXO28	ENST00000424254.2	F-box protein 28	461	2	0	1	1	0	0	0	0	2	rno-miR-9a-5p	-0.16	-0.23	0.68	2011
LIX1L	ENST00000369308.3	Lix1 homolog (mouse)-like	695	1	0	0	1	0	0	0	0	0	rno-miR-9a-5p	-0.16	-0.19	0.75
FAM43B	ENST00000332947.4	family with sequence similarity 43, member B	17	1	0	0	1	0	0	0	0	1	rno-miR-9a-5p	-0.16	-0.16	0.74	2005, 2007, 2009, 2011
TRAM1	ENST00000521425.1	translocation associated membrane protein 1	790	1	0	0	1	0	0	0	0	0	rno-miR-9a-5p	-0.16	-0.16	0.73	2007, 2009, 2011
WDR49	ENST00000479765.1	WD repeat domain 49	5	1	0	0	1	0	0	0	0	0	rno-miR-9a-5p	-0.16	-0.16	ORF
ZDHHC20	ENST00000320220.9	zinc finger, DHHC-type containing 20	1486	1	0	1	0	2	0	1	1	0	rno-miR-9a-5p	-0.16	-0.16	0.93	2011
MAP1B	ENST00000296755.7	microtubule-associated protein 1B	259	1	0	1	0	0	0	0	0	0	rno-miR-9a-5p	-0.16	-0.16	0.84	2005, 2007, 2009, 2011
NPM1	ENST00000393820.2	nucleophosmin (nucleolar phosphoprotein B23, numatrin)	101	1	0	0	1	0	0	0	0	0	rno-miR-9a-5p	-0.16	-0.16	0.76
KCNA1	ENST00000382545.3	potassium voltage-gated channel, shaker-related subfamily, member 1 (episodic ataxia with myokymia)	5	1	1	0	0	1	0	0	1	1	rno-miR-9a-5p	-0.16	-0.16	0.4	2007, 2009, 2011
SDC1	ENST00000254351.4	syndecan 1	3152	1	0	0	1	0	0	0	0	0	rno-miR-9a-5p	-0.16	-0.16	0.77	2005, 2007, 2009, 2011
UTRN	ENST00000367545.3	utrophin	87	1	0	0	1	0	0	0	0	0	rno-miR-9a-5p	-0.16	-0.16	0.77	2007, 2009, 2011
PPARA	ENST00000396000.2	peroxisome proliferator-activated receptor alpha	82	1	1	0	0	0	0	0	0	2	rno-miR-9a-5p	-0.16	-0.22	< 0.1	2007, 2009, 2011
FGF9	ENST00000382353.5	fibroblast growth factor 9	136	1	0	1	0	0	0	0	0	2	rno-miR-9a-5p	-0.16	-0.22	0.72	2011
FAM117B	ENST00000392238.2	family with sequence similarity 117, member B	245	1	0	1	0	0	0	0	0	2	rno-miR-9a-5p	-0.15	-0.15	0.92	2005, 2007, 2009, 2011
NPLOC4	ENST00000572760.1	nuclear protein localization 4 homolog (S. cerevisiae)	1360	1	0	0	1	0	0	0	0	0	rno-miR-9a-5p	-0.15	-0.18	0.74	2009, 2011
C17orf70	ENST00000327787.8	chromosome 17 open reading frame 70	329	1	0	1	0	0	0	0	0	0	rno-miR-9a-5p	-0.15	-0.16	0.59	2011
GPBP1L1	ENST00000290795.3	GC-rich promoter binding protein 1-like 1	1737	1	0	0	1	0	0	0	0	0	rno-miR-9a-5p	-0.15	-0.16	0.73	2007, 2011
SENP6	ENST00000541192.1	SUMO1/sentrin specific peptidase 6	298	1	0	0	1	0	0	0	0	3	rno-miR-9a-5p	-0.15	-0.16	< 0.1
PHF8	ENST00000338946.6	PHD finger protein 8	85	2	0	1	1	0	0	0	0	0	rno-miR-9a-5p	-0.15	-0.26	0.97	2005, 2007
MGA	ENST00000219905.7	MGA, MAX dimerization protein	250	1	0	1	0	0	0	0	0	0	rno-miR-9a-5p	-0.15	-0.16	0.85	2007, 2009, 2011
FAM136A	ENST00000450256.1	family with sequence similarity 136, member A	490	1	0	0	1	0	0	0	0	0	rno-miR-9a-5p	-0.15	-0.15	ORF
HLCS	ENST00000336648.4	holocarboxylase synthetase (biotin-(proprionyl-CoA-carboxylase (ATP-hydrolysing)) ligase)	688	1	1	0	0	0	0	0	0	0	rno-miR-9a-5p	-0.15	-0.26	0.94	2005, 2007, 2009, 2011
ZFHX3	ENST00000268489.5	zinc finger homeobox 3	57	1	0	0	1	0	0	0	0	2	rno-miR-9a-5p	-0.15	-0.15	0.77	2007, 2009, 2011
HIC1	ENST00000399849.3	hypermethylated in cancer 1	76	1	0	1	0	0	0	0	0	0	rno-miR-9a-5p	-0.15	-0.15	0.6
PURA	ENST00000331327.3	purine-rich element binding protein A	367	1	0	1	0	0	0	0	0	0	rno-miR-9a-5p	-0.15	-0.22	0.75	2007, 2009, 2011
LSM14A	ENST00000433627.5	LSM14A, SCD6 homolog A (S. cerevisiae)	362	2	0	0	2	0	0	0	0	0	rno-miR-9a-5p	-0.15	-0.29	0.91	2011
SNIP1	ENST00000296215.6	Smad nuclear interacting protein 1	355	1	0	1	0	0	0	0	0	1	rno-miR-9a-5p	-0.15	-0.31	0.86	2005, 2007, 2009, 2011
ZBTB7A	ENST00000322357.4	zinc finger and BTB domain containing 7A	37	2	0	1	1	0	0	0	0	0	rno-miR-9a-5p	-0.15	-0.17	0.93
ATF2	ENST00000487334.2	activating transcription factor 2	123	1	0	1	0	0	0	0	0	1	rno-miR-9a-5p	-0.15	-0.25	0.84
SLITRK2	ENST00000370490.1	SLIT and NTRK-like family, member 2	5	1	0	0	1	0	0	0	0	0	rno-miR-9a-5p	-0.15	-0.15	0.65	2005, 2007, 2009
ZNF286B	ENST00000285274.5	zinc finger protein 286B	5	1	0	0	1	0	0	0	0	1	rno-miR-9a-5p	-0.15	-0.15	< 0.1
PTCHD4	ENST00000339488.4	patched domain containing 4	19	1	0	1	0	0	0	0	0	2	rno-miR-9a-5p	-0.15	-0.21	0.77
CHST15	ENST00000346248.5	carbohydrate (N-acetylgalactosamine 4-sulfate 6-O) sulfotransferase 15	59	1	0	1	0	0	0	0	0	2	rno-miR-9a-5p	-0.15	-0.16	0.88	2005, 2007, 2009, 2011
TTYH2	ENST00000269346.4	tweety family member 2	16	1	0	0	1	1	0	1	0	0	rno-miR-9a-5p	-0.15	-0.18	0.81	2005, 2007, 2009, 2011
SYT4	ENST00000255224.3	synaptotagmin IV	11	1	0	0	1	0	0	0	0	0	rno-miR-9a-5p	-0.15	-0.15	0.68	2005, 2007, 2009, 2011
SYNJ2BP	ENST00000256366.4	synaptojanin 2 binding protein	329	1	0	0	1	1	0	1	0	0	rno-miR-9a-5p	-0.15	-0.22	0.79	2005, 2007, 2009, 2011
EN2	ENST00000297375.4	engrailed homeobox 2	86	1	0	0	1	0	0	0	0	0	rno-miR-9a-5p	-0.15	-0.24	0.83	2005, 2007, 2009, 2011
SPTSSB	ENST00000359175.4	serine palmitoyltransferase, small subunit B	15	1	0	0	1	0	0	0	0	0	rno-miR-9a-5p	-0.15	-0.15	0.7	2007, 2011
CBX6	ENST00000407418.3	chromobox homolog 6	215	1	0	1	0	1	0	1	0	0	rno-miR-9a-5p	-0.15	-0.15	0.93	2005, 2007, 2009, 2011
ADPGK	ENST00000311669.8	ADP-dependent glucokinase	1938	1	0	0	1	0	0	0	0	0	rno-miR-9a-5p	-0.15	-0.15	0.82	2005, 2007, 2009, 2011
FRY	ENST00000380250.3	furry homolog (Drosophila)	18	1	0	1	0	0	0	0	0	0	rno-miR-9a-5p	-0.15	-0.15	0.81	2007, 2009, 2011
ATP7A	ENST00000343533.5	ATPase, Cu++ transporting, alpha polypeptide	141	1	0	0	1	1	0	0	1	0	rno-miR-9a-5p	-0.15	-0.15	0.67	2005, 2007, 2009, 2011
GRSF1	ENST00000254799.6	G-rich RNA sequence binding factor 1	4414	1	0	1	0	0	0	0	0	0	rno-miR-9a-5p	-0.15	-0.32	0.91	2005, 2007, 2009, 2011
CPEB1	ENST00000450751.2	cytoplasmic polyadenylation element binding protein 1	5	1	0	0	1	0	0	0	0	1	rno-miR-9a-5p	-0.14	-0.14	0.77	2007, 2009, 2011
TGOLN2	ENST00000377386.3	trans-golgi network protein 2	1914	1	0	1	0	0	0	0	0	0	rno-miR-9a-5p	-0.14	-0.15	0.77	2005, 2007, 2009, 2011
TGFBR1	ENST00000374994.4	transforming growth factor, beta receptor 1	249	1	0	1	0	0	0	0	0	0	rno-miR-9a-5p	-0.14	-0.16	0.36	2011
TMCC1	ENST00000432054.2	transmembrane and coiled-coil domain family 1	97	1	0	1	0	0	0	0	0	0	rno-miR-9a-5p	-0.14	-0.2	0.85	2005, 2007, 2009, 2011
CAPZA1	ENST00000263168.3	capping protein (actin filament) muscle Z-line, alpha 1	1159	1	0	0	1	0	0	0	0	0	rno-miR-9a-5p	-0.14	-0.14	0.81	2005, 2007, 2009, 2011
INSIG2	ENST00000245787.4	insulin induced gene 2	562	1	0	0	1	0	0	0	0	1	rno-miR-9a-5p	-0.14	-0.21	0.78
RSPRY1	ENST00000394420.4	ring finger and SPRY domain containing 1	735	1	0	0	1	0	0	0	0	0	rno-miR-9a-5p	-0.14	-0.15	0.61
AK4	ENST00000545314.1	adenylate kinase 4	116	1	0	0	1	0	0	0	0	1	rno-miR-9a-5p	-0.14	-0.14	0.8	2007, 2009, 2011
BEND4	ENST00000504360.1	BEN domain containing 4	187	1	0	0	1	0	0	0	0	3	rno-miR-9a-5p	-0.14	-0.14	0.7	2011
UBXN7	ENST00000296328.4	UBX domain protein 7	95	1	0	1	0	2	2	0	0	2	rno-miR-9a-5p	-0.14	-0.51	0.74	2009, 2011
LARP1	ENST00000336314.4	La ribonucleoprotein domain family, member 1	4979	1	0	1	0	0	0	0	0	0	rno-miR-9a-5p	-0.14	-0.14	0.9	2007, 2009, 2011
ZBTB39	ENST00000300101.2	zinc finger and BTB domain containing 39	7	1	0	0	1	1	0	1	0	0	rno-miR-9a-5p	-0.14	-0.14	0.8	2007, 2009, 2011
CCDC126	ENST00000307471.3	coiled-coil domain containing 126	846	1	0	0	1	0	0	0	0	0	rno-miR-9a-5p	-0.14	-0.14	0.74	2007, 2009, 2011
KIF21A	ENST00000361961.3	kinesin family member 21A	37	1	0	1	0	0	0	0	0	0	rno-miR-9a-5p	-0.14	-0.14	0.74	2005, 2007, 2009, 2011
PAK6	ENST00000260404.4	p21 protein (Cdc42/Rac)-activated kinase 6	70	1	0	0	1	0	0	0	0	0	rno-miR-9a-5p	-0.14	-0.14	0.69	2005, 2007, 2009, 2011
ZNF319	ENST00000299237.2	zinc finger protein 319	521	1	0	1	0	1	0	1	0	0	rno-miR-9a-5p	-0.14	-0.14	0.52	2005, 2007, 2011
REEP3	ENST00000373758.4	receptor accessory protein 3	1095	1	1	0	0	0	0	0	0	0	rno-miR-9a-5p	-0.14	-0.18	0.92	2011
FAM46C	ENST00000369448.3	family with sequence similarity 46, member C	74	1	0	1	0	2	0	1	1	1	rno-miR-9a-5p	-0.14	-0.28	0.77	2005, 2007, 2011
ZBTB34	ENST00000319119.4	zinc finger and BTB domain containing 34	726	1	1	0	0	0	0	0	0	1	rno-miR-9a-5p	-0.14	-0.14	0.85	2009, 2011
HS3ST3B1	ENST00000360954.2	heparan sulfate (glucosamine) 3-O-sulfotransferase 3B1	1489	1	1	0	0	0	0	0	0	1	rno-miR-9a-5p	-0.14	-0.14	0.95
RASD2	ENST00000216127.4	RASD family, member 2	10	1	0	1	0	0	0	0	0	0	rno-miR-9a-5p	-0.14	-0.14	0.59	2007, 2011
CASP7	ENST00000369331.4	caspase 7, apoptosis-related cysteine peptidase	277	1	1	0	0	0	0	0	0	0	rno-miR-9a-5p	-0.14	-0.14	ORF
ZNF395	ENST00000344423.5	zinc finger protein 395	1044	1	1	0	0	0	0	0	0	1	rno-miR-9a-5p	-0.14	-0.14	0.96	2005, 2007, 2009, 2011
ABL2	ENST00000502732.1	c-abl oncogene 2, non-receptor tyrosine kinase	892	1	0	1	0	0	0	0	0	1	rno-miR-9a-5p	-0.14	-0.15	0.92	2009, 2011
PLEKHA1	ENST00000538022.1	pleckstrin homology domain containing, family A (phosphoinositide binding specific) member 1	1172	1	0	0	1	0	0	0	0	1	rno-miR-9a-5p	-0.14	-0.14	0.67	2005, 2007, 2009, 2011
KIAA1217	ENST00000396445.1	KIAA1217	320	1	0	1	0	0	0	0	0	0	rno-miR-9a-5p	-0.14	-0.18	0.74	2005, 2007, 2009, 2011
HIPK3	ENST00000303296.4	homeodomain interacting protein kinase 3	933	1	1	0	0	0	0	0	0	0	rno-miR-9a-5p	-0.14	-0.14	0.92
SPG20	ENST00000438666.2	spastic paraplegia 20 (Troyer syndrome)	642	1	0	1	0	0	0	0	0	0	rno-miR-9a-5p	-0.14	-0.14	0.91	2005, 2007, 2009, 2011
OXSR1	ENST00000311806.3	oxidative stress responsive 1	1790	1	0	0	1	0	0	0	0	0	rno-miR-9a-5p	-0.14	-0.14	0.82	2005, 2007, 2009, 2011
GAD1	ENST00000358196.3	glutamate decarboxylase 1 (brain, 67kDa)	16	1	0	0	1	0	0	0	0	0	rno-miR-9a-5p	-0.14	-0.14	0.77	2005, 2007, 2009, 2011
CNGB3	ENST00000320005.5	cyclic nucleotide gated channel beta 3	5	1	0	0	1	0	0	0	0	0	rno-miR-9a-5p	-0.14	-0.14	0.69	2009, 2011
ZNF367	ENST00000375256.4	zinc finger protein 367	325	1	0	0	1	0	0	0	0	0	rno-miR-9a-5p	-0.14	-0.14	0.58
CBX5	ENST00000209875.4	chromobox homolog 5	360	1	1	0	0	0	0	0	0	1	rno-miR-9a-5p	-0.14	-0.26	0.95	2011
NFIB	ENST00000397575.3	nuclear factor I/B	1149	1	0	1	0	1	1	0	0	0	rno-miR-9a-5p	-0.14	-0.17	0.83	2007, 2009, 2011
RNF11	ENST00000242719.3	ring finger protein 11	5881	1	0	0	1	0	0	0	0	0	rno-miR-9a-5p	-0.14	-0.14	0.83	2005, 2007, 2011
BNC2	ENST00000380672.4	basonuclin 2	770	1	0	0	1	0	0	0	0	3	rno-miR-9a-5p	-0.14	-0.21	0.8	2009, 2011
SMPD3	ENST00000219334.5	sphingomyelin phosphodiesterase 3, neutral membrane (neutral sphingomyelinase II)	9	1	0	0	1	0	0	0	0	0	rno-miR-9a-5p	-0.14	-0.14	0.81	2005, 2007, 2009, 2011
C12orf66	ENST00000544871.1	chromosome 12 open reading frame 66	98	1	0	0	1	0	0	0	0	0	rno-miR-9a-5p	-0.14	-0.14	0.8	2009, 2011
TRIM66	ENST00000299550.6	tripartite motif containing 66	33	2	0	0	2	0	0	0	0	0	rno-miR-9a-5p	-0.14	-0.17	0.96	2011
ANKH	ENST00000284268.6	ANKH inorganic pyrophosphate transport regulator	770	1	0	1	0	1	0	1	0	0	rno-miR-9a-5p	-0.13	-0.17	0.92	2009, 2011
AP2M1	ENST00000382456.3	adaptor-related protein complex 2, mu 1 subunit	10753	1	0	1	0	0	0	0	0	0	rno-miR-9a-5p	-0.13	-0.13	0.62	2005, 2007, 2009, 2011
SLC33A1	ENST00000392845.3	solute carrier family 33 (acetyl-CoA transporter), member 1	145	1	0	1	0	0	0	0	0	0	rno-miR-9a-5p	-0.13	-0.25	0.63	2005, 2007, 2011
BTBD7	ENST00000334746.5	BTB (POZ) domain containing 7	590	1	0	0	1	0	0	0	0	0	rno-miR-9a-5p	-0.13	-0.16	0.82	2005, 2007, 2009, 2011
CDK8	ENST00000536792.1	cyclin-dependent kinase 8	280	1	0	0	1	0	0	0	0	0	rno-miR-9a-5p	-0.13	-0.14	0.77
TNKS	ENST00000310430.6	tankyrase, TRF1-interacting ankyrin-related ADP-ribose polymerase	943	2	0	2	0	0	0	0	0	0	rno-miR-9a-5p	-0.13	-0.13	0.82	2007, 2009, 2011
CHSY1	ENST00000254190.3	chondroitin sulfate synthase 1	200	1	0	0	1	0	0	0	0	0	rno-miR-9a-5p	-0.13	-0.15	0.83	2005, 2007, 2009, 2011
ATXN3	ENST00000545170.1	ataxin 3	115	1	0	0	1	0	0	0	0	3	rno-miR-9a-5p	-0.13	-0.14	0.77	2005, 2007, 2009, 2011
DIO2	ENST00000438257.4	deiodinase, iodothyronine, type II	98	1	0	1	0	0	0	0	0	1	rno-miR-9a-5p	-0.13	-0.24	0.92	2005, 2007, 2009, 2011
GABBR2	ENST00000259455.2	gamma-aminobutyric acid (GABA) B receptor, 2	214	1	0	1	0	1	0	0	1	0	rno-miR-9a-5p	-0.13	-0.13	0.7	2007, 2009, 2011
ADAMTS3	ENST00000286657.4	ADAM metallopeptidase with thrombospondin type 1 motif, 3	5	1	0	0	1	1	0	0	1	1	rno-miR-9a-5p	-0.13	-0.13	0.62	2005, 2007, 2009, 2011
FGF5	ENST00000456523.3	fibroblast growth factor 5	1478	1	0	0	1	1	0	1	0	1	rno-miR-9a-5p	-0.13	-0.32	0.79	2005, 2007, 2009, 2011
FGF10	ENST00000264664.4	fibroblast growth factor 10	5	1	0	1	0	1	0	1	0	0	rno-miR-9a-5p	-0.13	-0.2	0.59
ISL1	ENST00000230658.7	ISL LIM homeobox 1	67	1	0	0	1	0	0	0	0	0	rno-miR-9a-5p	-0.13	-0.13	0.76	2005, 2007, 2009, 2011
SLC9A7	ENST00000328306.4	solute carrier family 9, subfamily A (NHE7, cation proton antiporter 7), member 7	147	1	0	1	0	0	0	0	0	0	rno-miR-9a-5p	-0.13	-0.2	0.9
UHRF1BP1	ENST00000192788.5	UHRF1 binding protein 1	360	1	1	0	0	0	0	0	0	0	rno-miR-9a-5p	-0.13	-0.16	0.76	2009, 2011
GOSR1	ENST00000225724.5	golgi SNAP receptor complex member 1	668	1	0	0	1	0	0	0	0	0	rno-miR-9a-5p	-0.13	-0.13	0.79	2005, 2007, 2011
RHOBTB1	ENST00000337910.5	Rho-related BTB domain containing 1	229	1	0	1	0	0	0	0	0	0	rno-miR-9a-5p	-0.13	-0.18	0.73	2005, 2007, 2009, 2011
PPP2R5D	ENST00000485511.1	protein phosphatase 2, regulatory subunit B', delta	1755	1	0	1	0	0	0	0	0	0	rno-miR-9a-5p	-0.13	-0.13	0.58	2005, 2007, 2009, 2011
ZNF362	ENST00000539719.1	zinc finger protein 362	27	1	0	0	1	1	0	1	0	0	rno-miR-9a-5p	-0.13	-0.13	0.76	2005, 2007, 2009, 2011
TRAF3	ENST00000560371.1	TNF receptor-associated factor 3	833	1	1	0	0	0	0	0	0	0	rno-miR-9a-5p	-0.13	-0.18	0.96	2011
GSK3B	ENST00000264235.8	glycogen synthase kinase 3 beta	498	1	0	1	0	2	0	1	1	1	rno-miR-9a-5p	-0.13	-0.2	0.72	2011
FNIP1	ENST00000307968.7	folliculin interacting protein 1	32	1	0	1	0	1	0	0	1	1	rno-miR-9a-5p	-0.13	-0.13	0.85	2007, 2009, 2011
DIAPH1	ENST00000389054.3	diaphanous-related formin 1	399	1	0	1	0	0	0	0	0	0	rno-miR-9a-5p	-0.13	-0.13	0.85	2005, 2007, 2009, 2011
DDX3Y	ENST00000336079.3	DEAD (Asp-Glu-Ala-Asp) box helicase 3, Y-linked	5	1	0	0	1	0	0	0	0	0	rno-miR-9a-5p	-0.13	-0.13	0.74
PIK3C2A	ENST00000265970.7	phosphatidylinositol-4-phosphate 3-kinase, catalytic subunit type 2 alpha	280	1	0	1	0	0	0	0	0	0	rno-miR-9a-5p	-0.13	-0.13	0.7	2009, 2011
DOCK9	ENST00000376460.1	dedicator of cytokinesis 9	172	1	0	1	0	0	0	0	0	0	rno-miR-9a-5p	-0.13	-0.13	0.66	2005, 2007, 2011
ANKRD52	ENST00000267116.7	ankyrin repeat domain 52	2913	2	0	1	1	1	1	0	0	2	rno-miR-9a-5p	-0.13	-0.13	0.95	2009, 2011
PPARD	ENST00000448077.2	peroxisome proliferator-activated receptor delta	239	1	0	0	1	0	0	0	0	0	rno-miR-9a-5p	-0.13	-0.13	0.81	2005, 2007, 2009, 2011
PRLR	ENST00000342362.5	prolactin receptor	95	1	0	1	0	1	0	1	0	2	rno-miR-9a-5p	-0.13	-0.19	0.52
NCOA7	ENST00000392477.2	nuclear receptor coactivator 7	2967	1	0	0	1	0	0	0	0	1	rno-miR-9a-5p	-0.13	-0.13	0.67	2005, 2007, 2011
SRC	ENST00000373578.2	v-src avian sarcoma (Schmidt-Ruppin A-2) viral oncogene homolog	170	1	0	0	1	1	0	0	1	0	rno-miR-9a-5p	-0.13	-0.13	0.9	2005, 2007, 2009, 2011
C16orf70	ENST00000219139.3	chromosome 16 open reading frame 70	485	1	0	0	1	0	0	0	0	2	rno-miR-9a-5p	-0.13	-0.13	0.82	2007, 2009, 2011
MLLT3	ENST00000380338.4	myeloid/lymphoid or mixed-lineage leukemia (trithorax homolog, Drosophila); translocated to, 3	385	1	0	0	1	1	0	0	1	2	rno-miR-9a-5p	-0.13	-0.25	0.82
ATP8B2	ENST00000368489.3	ATPase, aminophospholipid transporter, class I, type 8B, member 2	244	1	1	0	0	0	0	0	0	0	rno-miR-9a-5p	-0.13	-0.29	0.96	2005, 2007, 2009, 2011
UBE4B	ENST00000343090.6	ubiquitination factor E4B	350	1	0	1	0	0	0	0	0	1	rno-miR-9a-5p	-0.13	-0.29	0.73	2005, 2007, 2009, 2011
MKL2	ENST00000318282.5	MKL/myocardin-like 2	992	2	0	2	0	0	0	0	0	0	rno-miR-9a-5p	-0.12	-0.12	0.99
SRCAP	ENST00000262518.4	Snf2-related CREBBP activator protein	643	1	0	1	0	0	0	0	0	0	rno-miR-9a-5p	-0.12	-0.12	0.89	2007, 2009, 2011
FBXO33	ENST00000298097.7	F-box protein 33	306	1	0	0	1	0	0	0	0	0	rno-miR-9a-5p	-0.12	-0.12	0.77	2005, 2007, 2009, 2011
RAD51	ENST00000423169.2	RAD51 recombinase	838	1	0	0	1	0	0	0	0	0	rno-miR-9a-5p	-0.12	-0.21	ORF
TES	ENST00000358204.4	testis derived transcript (3 LIM domains)	34	1	0	0	1	0	0	0	0	0	rno-miR-9a-5p	-0.12	-0.12	0.74	2007, 2009, 2011
UBR5	ENST00000520539.1	ubiquitin protein ligase E3 component n-recognin 5	733	1	0	0	1	1	0	1	0	0	rno-miR-9a-5p	-0.12	-0.2	0.7	2007, 2009, 2011
GRIK3	ENST00000373091.3	glutamate receptor, ionotropic, kainate 3	7	1	1	0	0	2	0	1	1	1	rno-miR-9a-5p	-0.12	-0.12	0.94	2009, 2011
FBXO41	ENST00000295133.5	F-box protein 41	175	1	0	0	1	1	0	1	0	0	rno-miR-9a-5p	-0.12	-0.12	0.71	2009, 2011
GIGYF1	ENST00000275732.5	GRB10 interacting GYF protein 1	5	1	0	1	0	0	0	0	0	0	rno-miR-9a-5p	-0.12	-0.12	0.71	2007, 2009, 2011
CBLN4	ENST00000064571.2	cerebellin 4 precursor	5	1	0	0	1	0	0	0	0	1	rno-miR-9a-5p	-0.12	-0.12	0.67	2005, 2007
MAP2K3	ENST00000342679.4	mitogen-activated protein kinase kinase 3	34	1	0	0	1	0	0	0	0	0	rno-miR-9a-5p	-0.12	-0.12	0.62	2005, 2007, 2011
SHROOM2	ENST00000380913.3	shroom family member 2	121	1	1	0	0	0	0	0	0	0	rno-miR-9a-5p	-0.12	-0.12	0.72
CDK13	ENST00000181839.4	cyclin-dependent kinase 13	32	1	0	1	0	0	0	0	0	0	rno-miR-9a-5p	-0.12	-0.17	0.74
YIPF4	ENST00000238831.4	Yip1 domain family, member 4	3482	1	0	1	0	0	0	0	0	0	rno-miR-9a-5p	-0.12	-0.28	0.92	2007, 2009
RUNDC3B	ENST00000338056.3	RUN domain containing 3B	41	1	0	0	1	0	0	0	0	1	rno-miR-9a-5p	-0.12	-0.12	0.82	2011
EPAS1	ENST00000263734.3	endothelial PAS domain protein 1	3689	1	0	0	1	0	0	0	0	1	rno-miR-9a-5p	-0.12	-0.12	0.81	2005, 2007, 2009, 2011
GRIN2B	ENST00000609686.1	glutamate receptor, ionotropic, N-methyl D-aspartate 2B	5	1	0	0	1	6	1	3	2	4	rno-miR-9a-5p	-0.12	-0.12	0.67
RNF19B	ENST00000356990.5	ring finger protein 19B	45	1	0	1	0	0	0	0	0	0	rno-miR-9a-5p	-0.12	-0.12	ORF
RORB	ENST00000376896.3	RAR-related orphan receptor B	5	1	0	0	1	2	0	1	1	1	rno-miR-9a-5p	-0.12	-0.12	0.61
NCOA3	ENST00000341724.6	nuclear receptor coactivator 3	282	1	0	0	1	0	0	0	0	1	rno-miR-9a-5p	-0.12	-0.16	0.82	2007, 2009, 2011
SLC1A1	ENST00000262352.3	solute carrier family 1 (neuronal/epithelial high affinity glutamate transporter, system Xag), member 1	138	1	0	0	1	0	0	0	0	0	rno-miR-9a-5p	-0.12	-0.14	0.8	2005, 2007, 2009, 2011
CTDSP2	ENST00000398073.2	CTD (carboxy-terminal domain, RNA polymerase II, polypeptide A) small phosphatase 2	991	1	0	0	1	1	0	1	0	1	rno-miR-9a-5p	-0.12	-0.13	0.73	2005, 2007
XRN1	ENST00000264951.4	5'-3' exoribonuclease 1	612	1	0	1	0	0	0	0	0	2	rno-miR-9a-5p	-0.12	-0.12	0.89	2005, 2007, 2009, 2011
DCUN1D4	ENST00000334635.5	DCN1, defective in cullin neddylation 1, domain containing 4	1118	1	1	0	0	0	0	0	0	0	rno-miR-9a-5p	-0.12	-0.13	0.33	2007, 2009, 2011
AJUBA	ENST00000262713.2	ajuba LIM protein	871	1	0	0	1	0	0	0	0	1	rno-miR-9a-5p	-0.12	-0.12	0.81	2005, 2007, 2009, 2011
FMR1	ENST00000370471.3	fragile X mental retardation 1	1155	1	0	0	1	0	0	0	0	0	rno-miR-9a-5p	-0.12	-0.12	0.77	2005, 2007, 2009, 2011
ACVR1B	ENST00000257963.4	activin A receptor, type IB	3319	1	0	1	0	0	0	0	0	0	rno-miR-9a-5p	-0.12	-0.12	0.66	2005, 2007, 2009, 2011
RNF38	ENST00000259605.6	ring finger protein 38	348	1	0	0	1	0	0	0	0	0	rno-miR-9a-5p	-0.12	-0.12	0.77	2005, 2007, 2009, 2011
HIPK1	ENST00000369558.1	homeodomain interacting protein kinase 1	930	1	1	0	0	0	0	0	0	0	rno-miR-9a-5p	-0.12	-0.12	0.84	2005, 2007, 2009, 2011
ETS1	ENST00000531611.1	v-ets avian erythroblastosis virus E26 oncogene homolog 1	1423	1	0	0	1	0	0	0	0	1	rno-miR-9a-5p	-0.12	-0.12	0.82	2005, 2007, 2009, 2011
ZNF236	ENST00000253159.8	zinc finger protein 236	60	1	0	0	1	0	0	0	0	0	rno-miR-9a-5p	-0.12	-0.12	0.82	2005, 2007, 2009, 2011
CBL	ENST00000264033.4	Cbl proto-oncogene, E3 ubiquitin protein ligase	309	1	0	0	1	0	0	0	0	2	rno-miR-9a-5p	-0.12	-0.12	0.69	2011
VDAC3	ENST00000022615.4	voltage-dependent anion channel 3	45	1	0	0	1	0	0	0	0	0	rno-miR-9a-5p	-0.12	-0.25	0.72	2005, 2007
TNFRSF21	ENST00000296861.2	tumor necrosis factor receptor superfamily, member 21	39	1	1	0	0	0	0	0	0	0	rno-miR-9a-5p	-0.12	-0.13	< 0.1	2007, 2009, 2011
SRPK1	ENST00000373825.2	SRSF protein kinase 1	114	1	0	0	1	0	0	0	0	0	rno-miR-9a-5p	-0.12	-0.12	0.68	2005, 2007
REEP5	ENST00000545426.1	receptor accessory protein 5	4440	1	0	0	1	0	0	0	0	1	rno-miR-9a-5p	-0.11	-0.12	< 0.1
PTPRK	ENST00000368226.4	protein tyrosine phosphatase, receptor type, K	641	1	0	0	1	0	0	0	0	0	rno-miR-9a-5p	-0.11	-0.12	0.77
CHD3	ENST00000380358.4	chromodomain helicase DNA binding protein 3	700	1	0	0	1	0	0	0	0	2	rno-miR-9a-5p	-0.11	-0.24	0.67	2009, 2011
MYO10	ENST00000513610.1	myosin X	3866	1	0	1	0	0	0	0	0	0	rno-miR-9a-5p	-0.11	-0.12	0.73	2009, 2011
ANKRD12	ENST00000262126.4	ankyrin repeat domain 12	11	1	0	1	0	1	0	1	0	0	rno-miR-9a-5p	-0.11	-0.12	0.92	2009, 2011
ARFGEF1	ENST00000262215.3	ADP-ribosylation factor guanine nucleotide-exchange factor 1 (brefeldin A-inhibited)	70	1	0	0	1	0	0	0	0	0	rno-miR-9a-5p	-0.11	-0.15	0.82	2005, 2007
SNRK	ENST00000429705.2	SNF related kinase	153	1	0	1	0	0	0	0	0	0	rno-miR-9a-5p	-0.11	-0.11	0.79	2005, 2007, 2009, 2011
GJA9	ENST00000454994.2	gap junction protein, alpha 9, 59kDa	85	1	0	0	1	0	0	0	0	1	rno-miR-9a-5p	-0.11	-0.27	0.77
GLCCI1	ENST00000223145.5	glucocorticoid induced transcript 1	654	1	0	1	0	0	0	0	0	0	rno-miR-9a-5p	-0.11	-0.15	0.44	2007, 2011
GPR124	ENST00000315215.7	G protein-coupled receptor 124	72	1	0	0	1	1	0	1	0	1	rno-miR-9a-5p	-0.11	-0.13	0.82	2005, 2007, 2009, 2011
SPAG9	ENST00000262013.7	sperm associated antigen 9	509	1	0	1	0	0	0	0	0	0	rno-miR-9a-5p	-0.11	-0.19	0.9	2011
PSME3	ENST00000541124.1	proteasome (prosome, macropain) activator subunit 3 (PA28 gamma; Ki)	3605	1	0	0	1	0	0	0	0	1	rno-miR-9a-5p	-0.11	-0.18	< 0.1
NCOR2	ENST00000405201.1	nuclear receptor corepressor 2	200	1	0	1	0	0	0	0	0	1	rno-miR-9a-5p	-0.11	-0.11	0.56	2005, 2007, 2009, 2011
SOCS2	ENST00000548537.1	suppressor of cytokine signaling 2	89	1	0	0	1	0	0	0	0	0	rno-miR-9a-5p	-0.11	-0.11	ORF
TRIP12	ENST00000283943.5	thyroid hormone receptor interactor 12	145	1	0	0	1	0	0	0	0	0	rno-miR-9a-5p	-0.11	-0.13	0.68
WAPAL	ENST00000298767.5	wings apart-like homolog (Drosophila)	185	1	0	0	1	0	0	0	0	0	rno-miR-9a-5p	-0.11	-0.13	0.69	2007, 2009, 2011
BEND3	ENST00000369042.1	BEN domain containing 3	13	2	1	0	1	0	0	0	0	0	rno-miR-9a-5p	-0.11	-0.28	0.99	2007
SOCS5	ENST00000306503.5	suppressor of cytokine signaling 5	72	2	1	1	0	0	0	0	0	2	rno-miR-9a-5p	-0.11	-0.61	> 0.99	2005, 2007, 2009, 2011
HSPA13	ENST00000285667.3	heat shock protein 70kDa family, member 13	2175	1	0	0	1	1	0	1	0	0	rno-miR-9a-5p	-0.11	-0.21	0.82	2005, 2007, 2009, 2011
HCN2	ENST00000251287.2	hyperpolarization activated cyclic nucleotide-gated potassium channel 2	10	1	0	1	0	0	0	0	0	0	rno-miR-9a-5p	-0.11	-0.11	0.5	2007
VAX1	ENST00000369206.5	ventral anterior homeobox 1	8	1	0	0	1	0	0	0	0	0	rno-miR-9a-5p	-0.11	-0.18	0.75	2011
MCM10	ENST00000378694.1	minichromosome maintenance complex component 10	838	1	0	0	1	2	0	1	1	1	rno-miR-9a-5p	-0.11	-0.13	< 0.1
SGMS1	ENST00000361781.2	sphingomyelin synthase 1	100	1	0	0	1	0	0	0	0	1	rno-miR-9a-5p	-0.11	-0.11	0.72	2007
RNF169	ENST00000299563.4	ring finger protein 169	204	1	0	1	0	0	0	0	0	2	rno-miR-9a-5p	-0.11	-0.12	0.68	2009, 2011
DCC	ENST00000442544.2	deleted in colorectal carcinoma	5	1	0	1	0	0	0	0	0	2	rno-miR-9a-5p	-0.11	-0.11	0.45	2007, 2009, 2011
CTTNBP2NL	ENST00000271277.6	CTTNBP2 N-terminal like	182	1	0	1	0	0	0	0	0	0	rno-miR-9a-5p	-0.11	-0.14	0.6	2009, 2011
SALL4	ENST00000217086.4	sal-like 4 (Drosophila)	155	1	0	0	1	0	0	0	0	0	rno-miR-9a-5p	-0.11	-0.11	0.62
PLXNA4	ENST00000321063.4	plexin A4	9	1	0	1	0	0	0	0	0	0	rno-miR-9a-5p	-0.11	-0.11	0.9	2009, 2011
AAK1	ENST00000409085.4	AP2 associated kinase 1	27	1	1	0	0	2	0	1	1	6	rno-miR-9a-5p	-0.11	-0.21	0.87	2009, 2011
RCOR1	ENST00000262241.6	REST corepressor 1	403	1	0	0	1	0	0	0	0	0	rno-miR-9a-5p	-0.11	-0.11	0.8	2007, 2009, 2011
ATF7IP	ENST00000261168.4	activating transcription factor 7 interacting protein	667	1	0	0	1	0	0	0	0	1	rno-miR-9a-5p	-0.11	-0.12	0.67
RORA	ENST00000335670.6	RAR-related orphan receptor A	102	1	0	1	0	2	0	0	2	4	rno-miR-9a-5p	-0.11	-0.12	0.45	2011
KLF12	ENST00000377669.2	Kruppel-like factor 12	251	1	0	1	0	1	0	1	0	0	rno-miR-9a-5p	-0.11	-0.21	0.59	2005, 2007, 2009, 2011
MYRF	ENST00000278836.5	myelin regulatory factor	131	1	0	1	0	0	0	0	0	0	rno-miR-9a-5p	-0.11	-0.11	0.91	2005, 2007, 2009, 2011
FAM126B	ENST00000418596.3	family with sequence similarity 126, member B	132	1	1	0	0	0	0	0	0	3	rno-miR-9a-5p	-0.11	-0.39	0.87	2011
DCBLD2	ENST00000326840.6	discoidin, CUB and LCCL domain containing 2	798	1	0	0	1	0	0	0	0	0	rno-miR-9a-5p	-0.11	-0.12	0.73	2005, 2007, 2009, 2011
CREB3L2	ENST00000330387.6	cAMP responsive element binding protein 3-like 2	2872	1	0	0	1	1	0	0	1	0	rno-miR-9a-5p	-0.1	-0.11	0.83	2005, 2007, 2009, 2011
PLEKHA2	ENST00000420274.1	pleckstrin homology domain containing, family A (phosphoinositide binding specific) member 2	3303	1	0	0	1	0	0	0	0	0	rno-miR-9a-5p	-0.1	-0.1	0.66	2009, 2011
RNF44	ENST00000274811.4	ring finger protein 44	1623	1	0	0	1	0	0	0	0	2	rno-miR-9a-5p	-0.1	-0.1	0.65	2005, 2007, 2009, 2011
AFAP1	ENST00000360265.4	actin filament associated protein 1	1966	1	0	1	0	0	0	0	0	1	rno-miR-9a-5p	-0.1	-0.12	0.9	2007, 2009, 2011
SYT14	ENST00000399639.2	synaptotagmin XIV	16	1	0	0	1	0	0	0	0	1	rno-miR-9a-5p	-0.1	-0.1	0.78
RCAN2	ENST00000330430.6	regulator of calcineurin 2	32	1	0	0	1	0	0	0	0	1	rno-miR-9a-5p	-0.1	-0.1	0.63	2005, 2007, 2009, 2011
USP31	ENST00000219689.7	ubiquitin specific peptidase 31	214	1	0	1	0	0	0	0	0	1	rno-miR-9a-5p	-0.1	-0.2	0.36	2007, 2009, 2011
QKI	ENST00000392127.2	QKI, KH domain containing, RNA binding	323	1	0	1	0	3	0	1	2	1	rno-miR-9a-5p	-0.1	-0.28	< 0.1	2005, 2007
RFX1	ENST00000254325.4	regulatory factor X, 1 (influences HLA class II expression)	44	1	0	0	1	0	0	0	0	0	rno-miR-9a-5p	-0.1	-0.1	0.65	2005, 2007, 2011
GPATCH8	ENST00000591680.1	G patch domain containing 8	337	1	0	0	1	1	0	1	0	1	rno-miR-9a-5p	-0.1	-0.1	0.66	2007, 2009, 2011
TSPAN9	ENST00000537971.1	tetraspanin 9	1410	1	0	0	1	0	0	0	0	1	rno-miR-9a-5p	-0.1	-0.1	0.82	2007, 2009, 2011
EXD2	ENST00000409018.3	exonuclease 3'-5' domain containing 2	3135	1	0	1	0	0	0	0	0	0	rno-miR-9a-5p	-0.1	-0.1	0.61
ABCA1	ENST00000374736.3	ATP-binding cassette, sub-family A (ABC1), member 1	184	1	0	0	1	0	0	0	0	0	rno-miR-9a-5p	-0.1	-0.11	0.7	2005, 2007, 2009, 2011
STX1A	ENST00000395156.3	syntaxin 1A (brain)	82	1	0	1	0	0	0	0	0	0	rno-miR-9a-5p	-0.1	-0.1	0.43	2007, 2009, 2011
WARS2	ENST00000369426.5	tryptophanyl tRNA synthetase 2, mitochondrial	205	1	0	0	1	0	0	0	0	0	rno-miR-9a-5p	-0.1	-0.11	ORF
PHF21A	ENST00000257821.4	PHD finger protein 21A	301	1	0	0	1	0	0	0	0	0	rno-miR-9a-5p	-0.1	-0.1	0.83	2005, 2007, 2009, 2011
PACSIN1	ENST00000244458.2	protein kinase C and casein kinase substrate in neurons 1	25	1	1	0	0	0	0	0	0	0	rno-miR-9a-5p	-0.1	-0.1	0.83	2005, 2007, 2009, 2011
CCSER1	ENST00000509176.1	coiled-coil serine-rich protein 1	5	1	0	0	1	0	0	0	0	0	rno-miR-9a-5p	-0.1	-0.1	0.78	2011
SEZ6	ENST00000317338.12	seizure related 6 homolog (mouse)	5	1	0	1	0	0	0	0	0	0	rno-miR-9a-5p	-0.1	-0.1	0.64	2005, 2007, 2009, 2011
RC3H1	ENST00000367696.2	ring finger and CCCH-type domains 1	165	2	1	0	1	0	0	0	0	0	rno-miR-9a-5p	-0.1	-0.12	0.91	2009, 2011
CELF6	ENST00000287202.5	CUGBP, Elav-like family member 6	5	1	0	1	0	0	0	0	0	0	rno-miR-9a-5p	-0.1	-0.1	0.9	2005, 2007, 2009, 2011
PTEN	ENST00000371953.3	phosphatase and tensin homolog	118	1	0	1	0	0	0	0	0	0	rno-miR-9a-5p	-0.1	-0.18	0.43
SLC22A23	ENST00000436008.2	solute carrier family 22, member 23	353	1	0	1	0	1	0	0	1	1	rno-miR-9a-5p	-0.1	-0.11	0.73	2011
PTCHD1	ENST00000379361.4	patched domain containing 1	59	2	2	0	0	0	0	0	0	2	rno-miR-9a-5p	-0.1	-0.4	> 0.99
ASXL3	ENST00000269197.5	additional sex combs like 3 (Drosophila)	65	1	1	0	0	1	0	0	1	3	rno-miR-9a-5p	-0.1	-0.1	0.89
BAG4	ENST00000287322.4	BCL2-associated athanogene 4	29	1	0	0	1	0	0	0	0	0	rno-miR-9a-5p	-0.1	-0.1	0.81	2005, 2007, 2011
SYT1	ENST00000457153.2	synaptotagmin I	13	1	1	0	0	0	0	0	0	1	rno-miR-9a-5p	-0.1	-0.1	0.17	2011
ERMP1	ENST00000381506.3	endoplasmic reticulum metallopeptidase 1	53	1	0	0	1	0	0	0	0	1	rno-miR-9a-5p	-0.1	-0.1	ORF
SLC39A13	ENST00000524928.1	solute carrier family 39 (zinc transporter), member 13	845	1	0	0	1	0	0	0	0	3	rno-miR-9a-5p	-0.1	-0.1	0.57	2005, 2007, 2011
MYCBP	ENST00000397572.2	MYC binding protein	85	1	0	0	1	0	0	0	0	1	rno-miR-9a-5p	-0.1	-0.22	0.8	2011
SRSF1	ENST00000258962.4	serine/arginine-rich splicing factor 1	1430	1	0	0	1	0	0	0	0	1	rno-miR-9a-5p	-0.1	-0.24	0.82	2005, 2007, 2009, 2011
FSD1L	ENST00000374710.3	fibronectin type III and SPRY domain containing 1-like	16	1	0	1	0	1	0	0	1	0	rno-miR-9a-5p	-0.1	-0.14	0.76
NFIA	ENST00000403491.3	nuclear factor I/A	5	1	0	1	0	0	0	0	0	2	rno-miR-9a-5p	-0.1	-0.1	0.84	2011
KCTD2	ENST00000322444.6	potassium channel tetramerization domain containing 2	3328	1	1	0	0	0	0	0	0	3	rno-miR-9a-5p	-0.1	-0.1	< 0.1	2009, 2011
ZNRF2	ENST00000323037.4	zinc and ring finger 2	403	1	0	0	1	0	0	0	0	2	rno-miR-9a-5p	-0.09	-0.27	0.82	2005, 2007, 2011
LMBRD2	ENST00000296603.4	LMBR1 domain containing 2	211	1	0	0	1	0	0	0	0	0	rno-miR-9a-5p	-0.09	-0.1	0.66	2007
PTBP3	ENST00000374257.1	polypyrimidine tract binding protein 3	214	2	1	1	0	0	0	0	0	1	rno-miR-9a-5p	-0.09	-0.3	0.98	2007, 2009, 2011
KIRREL	ENST00000368172.1	kin of IRRE like (Drosophila)	493	1	1	0	0	1	0	0	1	1	rno-miR-9a-5p	-0.09	-0.09	0.95
VCAN	ENST00000265077.3	versican	542	1	1	0	0	1	0	0	1	1	rno-miR-9a-5p	-0.09	-0.35	0.96	2011
PGAP1	ENST00000354764.4	post-GPI attachment to proteins 1	106	1	0	1	0	1	0	0	1	0	rno-miR-9a-5p	-0.09	-0.11	0.49	2007, 2009, 2011
DGKB	ENST00000403951.2	diacylglycerol kinase, beta 90kDa	5	1	1	0	0	0	0	0	0	0	rno-miR-9a-5p	-0.09	-0.09	0.94	2005, 2007, 2009, 2011
SIK1	ENST00000270162.6	salt-inducible kinase 1	2163	1	0	0	1	0	0	0	0	0	rno-miR-9a-5p	-0.09	-0.09	0.82	2005, 2007, 2009, 2011
MYH11	ENST00000452625.2	myosin, heavy chain 11, smooth muscle	5	1	0	1	0	0	0	0	0	0	rno-miR-9a-5p	-0.09	-0.09	ORF
WIZ	ENST00000389282.4	widely interspaced zinc finger motifs	1321	1	0	0	1	1	1	0	0	2	rno-miR-9a-5p	-0.09	-0.12	0.8	2011
UBN1	ENST00000262376.6	ubinuclein 1	586	1	0	0	1	0	0	0	0	0	rno-miR-9a-5p	-0.09	-0.09	0.81	2005, 2007, 2009, 2011
ID4	ENST00000378700.3	inhibitor of DNA binding 4, dominant negative helix-loop-helix protein	3400	3	1	1	1	0	0	0	0	0	rno-miR-9a-5p	-0.09	-0.74	0.91	2005, 2007, 2009, 2011
NFATC3	ENST00000329524.4	nuclear factor of activated T-cells, cytoplasmic, calcineurin-dependent 3	221	2	1	1	0	0	0	0	0	0	rno-miR-9a-5p	-0.09	-0.09	0.87	2011
KPNB1	ENST00000290158.4	karyopherin (importin) beta 1	465	1	0	0	1	0	0	0	0	0	rno-miR-9a-5p	-0.09	-0.09	0.77	2005, 2007, 2009, 2011
ARFGEF2	ENST00000371917.4	ADP-ribosylation factor guanine nucleotide-exchange factor 2 (brefeldin A-inhibited)	111	2	1	1	0	0	0	0	0	0	rno-miR-9a-5p	-0.09	-0.19	0.97	2009, 2011
WNT4	ENST00000290167.6	wingless-type MMTV integration site family, member 4	5	1	0	1	0	0	0	0	0	2	rno-miR-9a-5p	-0.09	-0.09	0.76	2005, 2007, 2009, 2011
WDR6	ENST00000395474.3	WD repeat domain 6	3435	1	1	0	0	0	0	0	0	0	rno-miR-9a-5p	-0.09	-0.09	ORF
CD47	ENST00000361309.5	CD47 molecule	520	1	0	1	0	0	0	0	0	0	rno-miR-9a-5p	-0.09	-0.25	0.9	2005, 2007, 2009, 2011
FYCO1	ENST00000296137.2	FYVE and coiled-coil domain containing 1	91	1	0	0	1	1	1	0	0	1	rno-miR-9a-5p	-0.09	-0.09	0.83	2005, 2007, 2009, 2011
HECW2	ENST00000260983.3	HECT, C2 and WW domain containing E3 ubiquitin protein ligase 2	28	1	0	1	0	0	0	0	0	2	rno-miR-9a-5p	-0.09	-0.09	0.92	2005, 2007, 2009, 2011
SHB	ENST00000377707.3	Src homology 2 domain containing adaptor protein B	1436	1	0	0	1	0	0	0	0	1	rno-miR-9a-5p	-0.09	-0.23	0.83	2007, 2009, 2011
MAPK4	ENST00000592595.1	mitogen-activated protein kinase 4	77	1	0	0	1	1	0	0	1	0	rno-miR-9a-5p	-0.09	-0.1	< 0.1
FBXL16	ENST00000397621.1	F-box and leucine-rich repeat protein 16	5	1	0	0	1	0	0	0	0	2	rno-miR-9a-5p	-0.09	-0.09	0.76	2005, 2007, 2009, 2011
CC2D1A	ENST00000318003.7	coiled-coil and C2 domain containing 1A	22	1	0	0	1	0	0	0	0	0	rno-miR-9a-5p	-0.09	-0.09	0.58	2007, 2009, 2011
HM13	ENST00000335574.5	histocompatibility (minor) 13	4848	1	0	0	1	0	0	0	0	0	rno-miR-9a-5p	-0.09	-0.09	ORF
WIPF1	ENST00000392547.2	WAS/WASL interacting protein family, member 1	304	1	0	0	1	0	0	0	0	2	rno-miR-9a-5p	-0.09	-0.17	0.67	2011
CBFA2T2	ENST00000375279.2	core-binding factor, runt domain, alpha subunit 2; translocated to, 2	107	1	0	0	1	0	0	0	0	0	rno-miR-9a-5p	-0.09	-0.13	0.83	2005, 2007, 2009, 2011
KCNN3	ENST00000271915.4	potassium intermediate/small conductance calcium-activated channel, subfamily N, member 3	5	2	1	0	1	1	0	0	1	3	rno-miR-9a-5p	-0.09	-0.09	0.85	2011
RHOJ	ENST00000316754.3	ras homolog family member J	118	1	0	0	1	0	0	0	0	0	rno-miR-9a-5p	-0.09	-0.1	0.81	2005, 2007
SEMA6D	ENST00000355997.3	sema domain, transmembrane domain (TM), and cytoplasmic domain, (semaphorin) 6D	179	1	0	0	1	1	0	1	0	3	rno-miR-9a-5p	-0.09	-0.09	0.72	2005, 2007, 2009, 2011
LHFP	ENST00000379589.3	lipoma HMGIC fusion partner	5	1	0	1	0	0	0	0	0	0	rno-miR-9a-5p	-0.09	-0.09	0.36	2005, 2007, 2009, 2011
PODXL	ENST00000541194.1	podocalyxin-like	2928	1	1	0	0	0	0	0	0	3	rno-miR-9a-5p	-0.08	-0.09	< 0.1	2011
ZFHX4	ENST00000521891.2	zinc finger homeobox 4	194	1	0	0	1	0	0	0	0	4	rno-miR-9a-5p	-0.08	-0.08	0.75	2005, 2007, 2009, 2011
FRMD4A	ENST00000358621.4	FERM domain containing 4A	192	1	0	0	1	0	0	0	0	3	rno-miR-9a-5p	-0.08	-0.08	0.65	2007, 2009, 2011
ANKRD40	ENST00000285243.6	ankyrin repeat domain 40	409	1	0	0	1	1	0	1	0	2	rno-miR-9a-5p	-0.08	-0.23	0.8	2011
SH3BGRL2	ENST00000369838.4	SH3 domain binding glutamic acid-rich protein like 2	32	1	0	1	0	0	0	0	0	2	rno-miR-9a-5p	-0.08	-0.25	0.77	2005, 2007, 2009, 2011
FAM73B	ENST00000277475.5	family with sequence similarity 73, member B	651	1	1	0	0	1	0	0	1	1	rno-miR-9a-5p	-0.08	-0.08	0.66	2007, 2009, 2011
UNC5D	ENST00000287272.2	unc-5 homolog D (C. elegans)	37	1	0	0	1	2	0	2	0	1	rno-miR-9a-5p	-0.08	-0.1	0.58
FNDC3B	ENST00000336824.4	fibronectin type III domain containing 3B	509	1	0	1	0	0	0	0	0	2	rno-miR-9a-5p	-0.08	-0.15	0.84	2005, 2007, 2009, 2011
FLRT3	ENST00000378053.3	fibronectin leucine rich transmembrane protein 3	11	1	0	1	0	0	0	0	0	0	rno-miR-9a-5p	-0.08	-0.19	0.92	2005, 2007, 2009, 2011
AGAP1	ENST00000304032.8	ArfGAP with GTPase domain, ankyrin repeat and PH domain 1	109	1	0	0	1	0	0	0	0	3	rno-miR-9a-5p	-0.08	-0.08	0.65	2005, 2007, 2009, 2011
TSPAN15	ENST00000373290.2	tetraspanin 15	15	1	0	1	0	0	0	0	0	0	rno-miR-9a-5p	-0.08	-0.08	0.42
ADAM10	ENST00000260408.3	ADAM metallopeptidase domain 10	385	1	0	0	1	0	0	0	0	0	rno-miR-9a-5p	-0.08	-0.08	ORF	2005, 2007, 2009, 2011
PITPNC1	ENST00000580974.1	phosphatidylinositol transfer protein, cytoplasmic 1	797	1	0	0	1	2	0	2	0	2	rno-miR-9a-5p	-0.08	-0.13	< 0.1
KITLG	ENST00000228280.5	KIT ligand	100	1	1	0	0	0	0	0	0	0	rno-miR-9a-5p	-0.08	-0.09	< 0.1	2005, 2007, 2009, 2011
KCNB1	ENST00000371741.4	potassium voltage-gated channel, Shab-related subfamily, member 1	5	1	0	1	0	5	0	1	4	1	rno-miR-9a-5p	-0.08	-0.08	0.92
AATK	ENST00000326724.4	apoptosis-associated tyrosine kinase	307	1	0	0	1	0	0	0	0	0	rno-miR-9a-5p	-0.08	-0.08	0.83	2009, 2011
SH3PXD2B	ENST00000311601.5	SH3 and PX domains 2B	123	1	0	0	1	0	0	0	0	0	rno-miR-9a-5p	-0.08	-0.08	0.63	2011
FAM208A	ENST00000493960.2	family with sequence similarity 208, member A	60	1	0	1	0	0	0	0	0	0	rno-miR-9a-5p	-0.08	-0.08	ORF
H3F3B	ENST00000591890.1	H3 histone, family 3B (H3.3B)	336	1	0	0	1	0	0	0	0	0	rno-miR-9a-5p	-0.08	-0.08	ORF
B4GALNT1	ENST00000341156.4	beta-1,4-N-acetyl-galactosaminyl transferase 1	23	1	0	0	1	0	0	0	0	0	rno-miR-9a-5p	-0.08	-0.09	0.69	2007, 2009, 2011
PLEKHA6	ENST00000272203.3	pleckstrin homology domain containing, family A member 6	45	2	0	0	2	0	0	0	0	0	rno-miR-9a-5p	-0.08	-0.1	0.93	2005, 2007, 2009, 2011
FAM135B	ENST00000395297.1	family with sequence similarity 135, member B	5	1	0	0	1	0	0	0	0	0	rno-miR-9a-5p	-0.08	-0.08	0.78	2007, 2009, 2011
CYTH3	ENST00000350796.3	cytohesin 3	248	1	0	0	1	0	0	0	0	1	rno-miR-9a-5p	-0.08	-0.08	0.8	2009, 2011
BCL2L11	ENST00000393256.3	BCL2-like 11 (apoptosis facilitator)	105	1	0	0	1	0	0	0	0	0	rno-miR-9a-5p	-0.08	-0.09	0.78	2005, 2007, 2009, 2011
UBR2	ENST00000372883.3	ubiquitin protein ligase E3 component n-recognin 2	728	1	0	1	0	0	0	0	0	0	rno-miR-9a-5p	-0.08	-0.08	ORF
ZNF618	ENST00000288466.7	zinc finger protein 618	778	2	0	1	1	0	0	0	0	1	rno-miR-9a-5p	-0.08	-0.21	0.97	2007, 2009, 2011
SPA17	ENST00000532692.1	sperm autoantigenic protein 17	189	1	1	0	0	0	0	0	0	2	rno-miR-9a-5p	-0.08	-0.42	< 0.1
CNTNAP1	ENST00000264638.4	contactin associated protein 1	821	1	0	1	0	0	0	0	0	1	rno-miR-9a-5p	-0.07	-0.07	0.42	2009, 2011
FAM83F	ENST00000333407.6	family with sequence similarity 83, member F	5	1	1	0	0	1	0	1	0	3	rno-miR-9a-5p	-0.07	-0.07	0.21
ADCY9	ENST00000294016.3	adenylate cyclase 9	166	1	0	0	1	1	0	0	1	3	rno-miR-9a-5p	-0.07	-0.1	0.65	2005, 2007, 2009, 2011
BAZ2B	ENST00000392782.1	bromodomain adjacent to zinc finger domain, 2B	25	1	0	0	1	0	0	0	0	1	rno-miR-9a-5p	-0.07	-0.07	0.83
SLC7A8	ENST00000469263.1	solute carrier family 7 (amino acid transporter light chain, L system), member 8	15	1	0	0	1	0	0	0	0	1	rno-miR-9a-5p	-0.07	-0.07	0.77	2005, 2007, 2009, 2011
SSX2IP	ENST00000342203.3	synovial sarcoma, X breakpoint 2 interacting protein	197	1	0	0	1	0	0	0	0	1	rno-miR-9a-5p	-0.07	-0.09	0.82	2005, 2007, 2009, 2011
GRAMD4	ENST00000361034.3	GRAM domain containing 4	403	1	0	1	0	0	0	0	0	0	rno-miR-9a-5p	-0.07	-0.07	0.54	2007, 2011
C4orf46	ENST00000508457.1	chromosome 4 open reading frame 46	128	1	1	0	0	0	0	0	0	0	rno-miR-9a-5p	-0.07	-0.5	0.88	2005, 2007, 2009, 2011
S100PBP	ENST00000373475.5	S100P binding protein	428	1	0	0	1	0	0	0	0	1	rno-miR-9a-5p	-0.07	-0.08	0.72	2007, 2009, 2011
ERBB2IP	ENST00000284037.5	erbb2 interacting protein	177	1	0	1	0	0	0	0	0	0	rno-miR-9a-5p	-0.07	-0.22	0.83	2005, 2007, 2009, 2011
JHDM1D	ENST00000397560.2	jumonji C domain containing histone demethylase 1 homolog D (S. cerevisiae)	470	1	0	0	1	1	0	1	0	2	rno-miR-9a-5p	-0.07	-0.07	0.8
CNIH4	ENST00000465271.1	cornichon family AMPA receptor auxiliary protein 4	1348	1	0	0	1	0	0	0	0	0	rno-miR-9a-5p	-0.07	-0.19	0.76
PCDH7	ENST00000543491.1	protocadherin 7	95	2	1	0	1	0	0	0	0	0	rno-miR-9a-5p	-0.07	-0.07	0.97	2009, 2011
COL18A1	ENST00000400337.2	collagen, type XVIII, alpha 1	1051	1	0	0	1	0	0	0	0	0	rno-miR-9a-5p	-0.07	-0.17	0.83	2005, 2007, 2009, 2011
TBC1D4	ENST00000377636.3	TBC1 domain family, member 4	96	1	0	0	1	2	0	0	2	0	rno-miR-9a-5p	-0.07	-0.07	0.83	2005, 2007, 2009, 2011
ST3GAL2	ENST00000342907.2	ST3 beta-galactoside alpha-2,3-sialyltransferase 2	102	1	0	0	1	1	0	0	1	0	rno-miR-9a-5p	-0.07	-0.09	0.76	2009, 2011
ATG14	ENST00000247178.5	autophagy related 14	25	1	1	0	0	0	0	0	0	0	rno-miR-9a-5p	-0.07	-0.33	0.96	2005, 2007, 2009, 2011
PTCH1	ENST00000430669.2	patched 1	123	1	0	0	1	0	0	0	0	0	rno-miR-9a-5p	-0.07	-0.07	0.76	2011
LIFR	ENST00000263409.4	leukemia inhibitory factor receptor alpha	44	1	0	0	1	1	1	0	0	1	rno-miR-9a-5p	-0.07	-0.08	0.8	2005, 2007, 2009, 2011
CARM1	ENST00000327064.4	coactivator-associated arginine methyltransferase 1	663	1	0	1	0	0	0	0	0	1	rno-miR-9a-5p	-0.07	-0.07	0.63	2005, 2007, 2011
CHMP1B	ENST00000526991.2	charged multivesicular body protein 1B	3248	1	0	0	1	0	0	0	0	0	rno-miR-9a-5p	-0.07	-0.15	0.79	2011
LRRC1	ENST00000370888.1	leucine rich repeat containing 1	343	1	0	1	0	0	0	0	0	0	rno-miR-9a-5p	-0.07	-0.16	0.57	2005, 2007
TENM1	ENST00000371130.3	teneurin transmembrane protein 1	5	1	1	0	0	1	0	1	0	1	rno-miR-9a-5p	-0.07	-0.07	0.96	2005, 2007, 2009, 2011
PCGF5	ENST00000336126.5	polycomb group ring finger 5	176	1	1	0	0	0	0	0	0	1	rno-miR-9a-5p	-0.07	-0.38	0.87	2007, 2009, 2011
ASXL2	ENST00000435504.4	additional sex combs like 2 (Drosophila)	139	1	0	0	1	0	0	0	0	1	rno-miR-9a-5p	-0.07	-0.07	0.76
SCN4B	ENST00000324727.4	sodium channel, voltage-gated, type IV, beta subunit	13	1	1	0	0	0	0	0	0	3	rno-miR-9a-5p	-0.07	-0.07	< 0.1	2011
C1RL	ENST00000544702.1	complement component 1, r subcomponent-like	70	1	0	1	0	1	0	0	1	0	rno-miR-9a-5p	-0.07	-0.09	< 0.1
PIP4K2B	ENST00000269554.3	phosphatidylinositol-5-phosphate 4-kinase, type II, beta	148	1	1	0	0	1	0	0	1	2	rno-miR-9a-5p	-0.07	-0.11	0.42	2011
PCDH1	ENST00000503492.1	protocadherin 1	30	1	0	1	0	0	0	0	0	1	rno-miR-9a-5p	-0.07	-0.08	0.88	2009, 2011
SH3BP4	ENST00000392011.2	SH3-domain binding protein 4	783	1	0	0	1	0	0	0	0	0	rno-miR-9a-5p	-0.07	-0.07	0.72	2005, 2007, 2009, 2011
MFF	ENST00000304593.9	mitochondrial fission factor	129	1	0	1	0	0	0	0	0	0	rno-miR-9a-5p	-0.07	-0.32	0.87
LIN7A	ENST00000552864.1	lin-7 homolog A (C. elegans)	86	1	0	1	0	1	0	0	1	0	rno-miR-9a-5p	-0.07	-0.19	0.88
DSTYK	ENST00000367160.4	dual serine/threonine and tyrosine protein kinase	256	1	1	0	0	1	0	0	1	1	rno-miR-9a-5p	-0.07	-0.07	0.87	2005, 2007, 2009, 2011
HIPK2	ENST00000406875.3	homeodomain interacting protein kinase 2	48	1	0	0	1	1	0	1	0	1	rno-miR-9a-5p	-0.07	-0.07	0.83	2009, 2011
GPC6	ENST00000377047.4	glypican 6	410	1	0	0	1	0	0	0	0	1	rno-miR-9a-5p	-0.07	-0.07	0.82	2005, 2007, 2011
ATG13	ENST00000359513.4	autophagy related 13	834	1	0	1	0	0	0	0	0	2	rno-miR-9a-5p	-0.07	-0.15	0.62	2009, 2011
ATP8A1	ENST00000381668.5	ATPase, aminophospholipid transporter (APLT), class I, type 8A, member 1	48	1	0	0	1	0	0	0	0	0	rno-miR-9a-5p	-0.07	-0.07	0.82	2009, 2011
AMOTL2	ENST00000249883.5	angiomotin like 2	78	1	0	0	1	0	0	0	0	1	rno-miR-9a-5p	-0.06	-0.07	0.83	2005, 2007, 2009, 2011
PHLDB1	ENST00000361417.2	pleckstrin homology-like domain, family B, member 1	126	1	0	0	1	0	0	0	0	1	rno-miR-9a-5p	-0.06	-0.08	0.81	2005, 2007, 2009, 2011
BRPF3	ENST00000534400.1	bromodomain and PHD finger containing, 3	7032	1	0	1	0	0	0	0	0	0	rno-miR-9a-5p	-0.06	-0.06	0.91	2005, 2007, 2009, 2011
ITGB8	ENST00000222573.4	integrin, beta 8	17	1	1	0	0	1	0	0	1	0	rno-miR-9a-5p	-0.06	-0.08	< 0.1
CLCN5	ENST00000376088.3	chloride channel, voltage-sensitive 5	154	3	0	2	1	1	0	1	0	3	rno-miR-9a-5p	-0.06	-0.15	0.99	2007, 2009, 2011
MICAL3	ENST00000441493.2	microtubule associated monooxygenase, calponin and LIM domain containing 3	58	1	1	0	0	0	0	0	0	1	rno-miR-9a-5p	-0.06	-0.06	0.96	2009, 2011
PITPNM2	ENST00000280562.5	phosphatidylinositol transfer protein, membrane-associated 2	66	1	0	1	0	0	0	0	0	0	rno-miR-9a-5p	-0.06	-0.08	0.77	2007, 2009, 2011
ICMT	ENST00000343813.5	isoprenylcysteine carboxyl methyltransferase	558	1	1	0	0	0	0	0	0	1	rno-miR-9a-5p	-0.06	-0.29	0.96	2005, 2007, 2009, 2011
FOXP4	ENST00000373063.3	forkhead box P4	228	2	1	1	0	0	0	0	0	0	rno-miR-9a-5p	-0.06	-0.43	> 0.99	2005, 2007, 2009, 2011
C2CD2	ENST00000329623.7	C2 calcium-dependent domain containing 2	106	1	0	1	0	0	0	0	0	3	rno-miR-9a-5p	-0.06	-0.09	0.78	2005, 2007, 2009, 2011
TTBK2	ENST00000267890.6	tau tubulin kinase 2	18	1	1	0	0	0	0	0	0	0	rno-miR-9a-5p	-0.06	-0.07	0.88
PDK3	ENST00000441463.2	pyruvate dehydrogenase kinase, isozyme 3	659	1	0	0	1	1	0	1	0	2	rno-miR-9a-5p	-0.06	-0.11	0.67	2011
ESRRB	ENST00000261532.7	estrogen-related receptor beta	7	1	1	0	0	0	0	0	0	0	rno-miR-9a-5p	-0.06	-0.28	0.92	2011
CTDP1	ENST00000075430.7	CTD (carboxy-terminal domain, RNA polymerase II, polypeptide A) phosphatase, subunit 1	63	1	0	0	1	0	0	0	0	0	rno-miR-9a-5p	-0.06	-0.06	0.82	2011
SMURF2	ENST00000262435.9	SMAD specific E3 ubiquitin protein ligase 2	978	1	0	1	0	0	0	0	0	0	rno-miR-9a-5p	-0.06	-0.33	0.83	2005, 2007
UNC80	ENST00000439458.1	unc-80 homolog (C. elegans)	5	1	1	0	0	0	0	0	0	0	rno-miR-9a-5p	-0.06	-0.06	0.9	2011
NPFFR1	ENST00000277942.6	neuropeptide FF receptor 1	5	1	0	0	1	0	0	0	0	1	rno-miR-9a-5p	-0.06	-0.06	0.75
KCNH5	ENST00000322893.7	potassium voltage-gated channel, subfamily H (eag-related), member 5	157	1	0	0	1	0	0	0	0	4	rno-miR-9a-5p	-0.06	-0.06	0.69	2011
CREB5	ENST00000357727.2	cAMP responsive element binding protein 5	54	2	0	2	0	0	0	0	0	0	rno-miR-9a-5p	-0.06	-0.2	0.91	2005, 2007, 2009, 2011
ATXN1	ENST00000244769.4	ataxin 1	106	1	0	0	1	0	0	0	0	1	rno-miR-9a-5p	-0.06	-0.08	0.7	2005, 2007
PCDH10	ENST00000264360.5	protocadherin 10	9	1	0	0	1	0	0	0	0	0	rno-miR-9a-5p	-0.06	-0.06	0.74	2005, 2007, 2009, 2011
ARHGAP31	ENST00000264245.4	Rho GTPase activating protein 31	32	1	0	0	1	1	0	1	0	1	rno-miR-9a-5p	-0.06	-0.25	0.65
PEG3	ENST00000423103.2	paternally expressed 3	5	3	0	0	3	0	0	0	0	1	rno-miR-9a-5p	-0.06	-0.06	0.95	2011
CNOT1	ENST00000317147.5	CCR4-NOT transcription complex, subunit 1	294	1	0	0	1	0	0	0	0	1	rno-miR-9a-5p	-0.06	-0.16	0.79	2005, 2007
NDRG1	ENST00000323851.7	N-myc downstream regulated 1	2195	1	0	1	0	0	0	0	0	0	rno-miR-9a-5p	-0.06	-0.06	0.73	2011
GEMIN5	ENST00000285873.7	gem (nuclear organelle) associated protein 5	742	1	0	0	1	0	0	0	0	1	rno-miR-9a-5p	-0.06	-0.06	0.64
MAP1A	ENST00000382031.1	microtubule-associated protein 1A	223	1	0	1	0	0	0	0	0	0	rno-miR-9a-5p	-0.06	-0.06	0.52	2005, 2007, 2009, 2011
PTBP2	ENST00000609116.1	polypyrimidine tract binding protein 2	70	1	0	1	0	1	0	0	1	0	rno-miR-9a-5p	-0.06	-0.13	0.84	2005, 2007, 2009, 2011
RFX3	ENST00000382004.3	regulatory factor X, 3 (influences HLA class II expression)	37	1	0	1	0	0	0	0	0	0	rno-miR-9a-5p	-0.06	-0.1	0.74
PYGO2	ENST00000368457.2	pygopus homolog 2 (Drosophila)	35	1	0	1	0	0	0	0	0	0	rno-miR-9a-5p	-0.06	-0.23	0.88	2005, 2007, 2009, 2011
SHROOM3	ENST00000296043.6	shroom family member 3	2841	1	0	0	1	0	0	0	0	1	rno-miR-9a-5p	-0.05	-0.12	0.83	2007, 2009, 2011
TMEM170B	ENST00000379426.1	transmembrane protein 170B	489	1	0	0	1	0	0	0	0	0	rno-miR-9a-5p	-0.05	-0.06	0.75	2009, 2011
CNTN3	ENST00000263665.6	contactin 3 (plasmacytoma associated)	27	1	0	1	0	1	0	1	0	0	rno-miR-9a-5p	-0.05	-0.33	0.9	2007, 2009, 2011
TNS1	ENST00000171887.4	tensin 1	591	1	0	0	1	3	0	1	2	4	rno-miR-9a-5p	-0.05	-0.05	0.91	2007, 2009, 2011
CCDC50	ENST00000392455.3	coiled-coil domain containing 50	961	1	0	1	0	1	0	0	1	1	rno-miR-9a-5p	-0.05	-0.29	0.89	2011
KIAA0930	ENST00000336156.5	KIAA0930	1107	1	0	0	1	1	0	0	1	0	rno-miR-9a-5p	-0.05	-0.16	0.83	2005, 2007, 2009, 2011
CECR2	ENST00000400573.5	cat eye syndrome chromosome region, candidate 2	46	1	0	1	0	0	0	0	0	0	rno-miR-9a-5p	-0.05	-0.11	0.65
VAT1	ENST00000355653.3	vesicle amine transport 1	2844	1	0	0	1	0	0	0	0	1	rno-miR-9a-5p	-0.05	-0.05	0.65	2007, 2011
COPZ1	ENST00000551779.1	coatomer protein complex, subunit zeta 1	2623	1	0	0	1	0	0	0	0	0	rno-miR-9a-5p	-0.05	-0.05	ORF
EOGT	ENST00000383701.3	EGF domain-specific O-linked N-acetylglucosamine (GlcNAc) transferase	302	1	0	1	0	0	0	0	0	0	rno-miR-9a-5p	-0.05	-0.06	0.4
ATP1B1	ENST00000367816.1	ATPase, Na+/K+ transporting, beta 1 polypeptide	656	1	0	1	0	0	0	0	0	0	rno-miR-9a-5p	-0.05	-0.35	0.79	2005, 2007, 2009, 2011
SYNJ1	ENST00000357345.3	synaptojanin 1	143	1	1	0	0	2	0	0	2	1	rno-miR-9a-5p	-0.05	-0.06	0.76	2005, 2007, 2009, 2011
LURAP1L	ENST00000319264.3	leucine rich adaptor protein 1-like	266	1	0	1	0	0	0	0	0	0	rno-miR-9a-5p	-0.05	-0.32	0.75	2005, 2007, 2011
PTPRJ	ENST00000418331.2	protein tyrosine phosphatase, receptor type, J	145	1	0	0	1	0	0	0	0	0	rno-miR-9a-5p	-0.05	-0.05	0.71
MTF2	ENST00000370298.4	metal response element binding transcription factor 2	653	1	0	0	1	0	0	0	0	1	rno-miR-9a-5p	-0.05	-0.14	0.7	2011
PRDM10	ENST00000358825.5	PR domain containing 10	68	1	0	1	0	0	0	0	0	0	rno-miR-9a-5p	-0.05	-0.05	0.62	2005, 2007, 2009, 2011
MEX3A	ENST00000532414.2	mex-3 RNA binding family member A	912	1	0	0	1	0	0	0	0	0	rno-miR-9a-5p	-0.05	-0.06	0.68	2009, 2011
C12orf73	ENST00000547975.1	chromosome 12 open reading frame 73	1060	1	0	1	0	0	0	0	0	0	rno-miR-9a-5p	-0.05	-0.31	ORF
KLF13	ENST00000307145.3	Kruppel-like factor 13	5	1	0	0	1	1	0	0	1	6	rno-miR-9a-5p	-0.05	-0.05	0.82	2005, 2007, 2009, 2011
ENPP6	ENST00000296741.2	ectonucleotide pyrophosphatase/phosphodiesterase 6	5	1	0	1	0	2	1	1	0	3	rno-miR-9a-5p	-0.05	-0.34	0.82
GBA	ENST00000368373.3	glucosidase, beta, acid	27	1	0	0	1	0	0	0	0	1	rno-miR-9a-5p	-0.05	-0.06	0.8
RXRA	ENST00000481739.1	retinoid X receptor, alpha	609	1	0	0	1	0	0	0	0	1	rno-miR-9a-5p	-0.05	-0.1	0.82	2005, 2007, 2009, 2011
SZRD1	ENST00000401089.3	SUZ RNA binding domain containing 1	137	1	0	1	0	0	0	0	0	1	rno-miR-9a-5p	-0.05	-0.19	0.72	2009, 2011
TAB3	ENST00000378933.1	TGF-beta activated kinase 1/MAP3K7 binding protein 3	201	1	0	1	0	0	0	0	0	0	rno-miR-9a-5p	-0.05	-0.06	0.36	2007, 2009, 2011
PITPNM3	ENST00000421306.3	PITPNM family member 3	5	1	0	1	0	1	0	0	1	0	rno-miR-9a-5p	-0.05	-0.05	0.91	2011
SRF	ENST00000265354.4	serum response factor (c-fos serum response element-binding transcription factor)	596	1	0	0	1	0	0	0	0	0	rno-miR-9a-5p	-0.05	-0.05	0.59	2005, 2007, 2009, 2011
C6orf106	ENST00000374023.3	chromosome 6 open reading frame 106	80	1	0	0	1	0	0	0	0	0	rno-miR-9a-5p	-0.05	-0.12	0.8	2005, 2007, 2009, 2011
RANBP2	ENST00000283195.6	RAN binding protein 2	814	1	0	1	0	0	0	0	0	1	rno-miR-9a-5p	-0.04	-0.18	0.79	2005, 2007, 2009, 2011
ELL	ENST00000262809.4	elongation factor RNA polymerase II	250	1	0	0	1	0	0	0	0	1	rno-miR-9a-5p	-0.04	-0.05	0.65	2007, 2011
CDC73	ENST00000367435.3	cell division cycle 73	579	1	1	0	0	1	0	1	0	2	rno-miR-9a-5p	-0.04	-0.2	0.96	2011
ATP11A	ENST00000487903.1	ATPase, class VI, type 11A	731	1	1	0	0	1	0	1	0	1	rno-miR-9a-5p	-0.04	-0.05	0.94	2005, 2007, 2009, 2011
NELFA	ENST00000382882.3	negative elongation factor complex member A	1025	1	0	1	0	0	0	0	0	0	rno-miR-9a-5p	-0.04	-0.06	0.48	2011
ARCN1	ENST00000359415.4	archain 1	1139	1	0	0	1	0	0	0	0	0	rno-miR-9a-5p	-0.04	-0.04	0.81	2005, 2007, 2009, 2011
RPS6KA2	ENST00000265678.4	ribosomal protein S6 kinase, 90kDa, polypeptide 2	1043	1	0	0	1	0	0	0	0	1	rno-miR-9a-5p	-0.04	-0.04	0.71	2005, 2007, 2011
NRF1	ENST00000393230.2	nuclear respiratory factor 1	321	1	0	1	0	0	0	0	0	0	rno-miR-9a-5p	-0.04	-0.04	0.44	2005, 2007, 2011
PHF15	ENST00000402835.1	PHD finger protein 15	387	1	0	0	1	0	0	0	0	1	rno-miR-9a-5p	-0.04	-0.06	0.82	2005, 2007, 2009, 2011
HIC2	ENST00000407464.2	hypermethylated in cancer 2	28	2	1	1	0	0	0	0	0	1	rno-miR-9a-5p	-0.04	-0.26	> 0.99	2005, 2007, 2009, 2011
PRKCA	ENST00000413366.3	protein kinase C, alpha	726	1	0	0	1	0	0	0	0	0	rno-miR-9a-5p	-0.04	-0.08	0.76	2005, 2007, 2009, 2011
APBA1	ENST00000265381.4	amyloid beta (A4) precursor protein-binding, family A, member 1	12	1	0	0	1	0	0	0	0	0	rno-miR-9a-5p	-0.04	-0.04	0.78	2011
KIAA1549L	ENST00000321505.4	KIAA1549-like	117	1	0	0	1	0	0	0	0	1	rno-miR-9a-5p	-0.04	-0.06	0.83	2009, 2011
CTPS2	ENST00000443824.1	CTP synthase 2	47	1	0	1	0	0	0	0	0	0	rno-miR-9a-5p	-0.04	-0.19	0.5
CDH11	ENST00000394156.3	cadherin 11, type 2, OB-cadherin (osteoblast)	448	2	0	0	2	1	0	1	0	0	rno-miR-9a-5p	-0.04	-0.19	0.81
KIAA1549	ENST00000440172.1	KIAA1549	508	1	0	1	0	0	0	0	0	2	rno-miR-9a-5p	-0.04	-0.05	0.84	2009, 2011
DESI1	ENST00000263256.6	desumoylating isopeptidase 1	1513	1	0	1	0	0	0	0	0	0	rno-miR-9a-5p	-0.04	-0.2	0.78	2011
FRYL	ENST00000503238.1	FRY-like	276	1	0	1	0	0	0	0	0	0	rno-miR-9a-5p	-0.04	-0.04	0.43	2007
RAB5B	ENST00000553116.1	RAB5B, member RAS oncogene family	14	1	0	0	1	0	0	0	0	0	rno-miR-9a-5p	-0.04	-0.12	0.81	2005, 2007, 2009, 2011
SPTBN2	ENST00000529997.1	spectrin, beta, non-erythrocytic 2	910	1	1	0	0	0	0	0	0	0	rno-miR-9a-5p	-0.04	-0.05	0.43
OTUD4	ENST00000454497.2	OTU domain containing 4	18	1	0	1	0	0	0	0	0	1	rno-miR-9a-5p	-0.04	-0.04	0.65	2007, 2009
HDAC5	ENST00000225983.6	histone deacetylase 5	266	1	1	0	0	0	0	0	0	0	rno-miR-9a-5p	-0.04	-0.24	0.87	2005, 2007, 2009, 2011
DNAJA4	ENST00000394855.3	DnaJ (Hsp40) homolog, subfamily A, member 4	24	1	0	1	0	1	0	1	0	0	rno-miR-9a-5p	-0.04	-0.12	0.54	2005, 2007, 2009, 2011
CACNB2	ENST00000396576.2	calcium channel, voltage-dependent, beta 2 subunit	52	1	0	1	0	0	0	0	0	1	rno-miR-9a-5p	-0.04	-0.23	0.44	2007, 2011
SGCD	ENST00000435422.3	sarcoglycan, delta (35kDa dystrophin-associated glycoprotein)	39	1	1	0	0	1	0	1	0	0	rno-miR-9a-5p	-0.04	-0.05	< 0.1	2011
UNC13A	ENST00000519716.2	unc-13 homolog A (C. elegans)	5	1	0	1	0	0	0	0	0	0	rno-miR-9a-5p	-0.04	-0.04	0.92	2007, 2009, 2011
MICU3	ENST00000318063.5	mitochondrial calcium uptake family, member 3	9	1	0	1	0	0	0	0	0	0	rno-miR-9a-5p	-0.04	-0.04	0.42	2009, 2011
SLC25A36	ENST00000446041.2	solute carrier family 25 (pyrimidine nucleotide carrier ), member 36	264	1	0	1	0	0	0	0	0	0	rno-miR-9a-5p	-0.04	-0.1	0.54	2011
ELAVL2	ENST00000380110.4	ELAV like neuron-specific RNA binding protein 2	78	1	0	0	1	0	0	0	0	0	rno-miR-9a-5p	-0.04	-0.04	0.77	2007, 2009, 2011
ELAVL4	ENST00000371824.1	ELAV like neuron-specific RNA binding protein 4	5	1	0	0	1	0	0	0	0	0	rno-miR-9a-5p	-0.04	-0.04	0.77
PAQR3	ENST00000512733.1	progestin and adipoQ receptor family member III	217	1	0	1	0	3	0	1	2	2	rno-miR-9a-5p	-0.04	-0.14	< 0.1
RASGRF2	ENST00000265080.4	Ras protein-specific guanine nucleotide-releasing factor 2	140	1	1	0	0	1	0	0	1	1	rno-miR-9a-5p	-0.04	-0.04	< 0.1
NUP43	ENST00000367403.3	nucleoporin 43kDa	113	1	0	0	1	0	0	0	0	0	rno-miR-9a-5p	-0.04	-0.13	ORF
EML5	ENST00000554922.1	echinoderm microtubule associated protein like 5	60	1	0	0	1	1	0	1	0	1	rno-miR-9a-5p	-0.04	-0.1	0.8
SLC16A10	ENST00000368850.3	solute carrier family 16 (aromatic amino acid transporter), member 10	233	1	0	1	0	1*	0	0	0	0	rno-miR-9a-5p	-0.04	-0.25	0.44
NACC1	ENST00000292431.4	nucleus accumbens associated 1, BEN and BTB (POZ) domain containing	337	1	0	0	1	0	0	0	0	2	rno-miR-9a-5p	-0.04	-0.14	0.8	2005, 2007, 2009, 2011
PPP1R13B	ENST00000423488.2	protein phosphatase 1, regulatory subunit 13B	105	1	0	1	0	0	0	0	0	0	rno-miR-9a-5p	-0.04	-0.04	ORF	2005, 2007, 2009, 2011
RIMS2	ENST00000507740.1	regulating synaptic membrane exocytosis 2	8	1	1	0	0	1	0	0	1	1	rno-miR-9a-5p	-0.04	-0.04	< 0.1	2005, 2007
DPYSL5	ENST00000288699.6	dihydropyrimidinase-like 5	315	1	0	0	1	0	0	0	0	1	rno-miR-9a-5p	-0.04	-0.04	0.77	2011
TMEM132D	ENST00000389441.4	transmembrane protein 132D	5	1	0	0	1	0	0	0	0	0	rno-miR-9a-5p	-0.04	-0.04	0.68	2011
IL1RAPL1	ENST00000378993.1	interleukin 1 receptor accessory protein-like 1	5	1	0	1	0	1	0	1	0	1	rno-miR-9a-5p	-0.04	-0.21	0.93
DDX3X	ENST00000399959.2	DEAD (Asp-Glu-Ala-Asp) box helicase 3, X-linked	965	1	0	0	1	0	0	0	0	0	rno-miR-9a-5p	-0.04	-0.14	0.77	2005, 2007, 2009, 2011
SLC45A4	ENST00000519067.1	solute carrier family 45, member 4	418	1	0	1	0	0	0	0	0	2	rno-miR-9a-5p	-0.04	-0.04	< 0.1
CEP350	ENST00000367607.3	centrosomal protein 350kDa	705	2	1	0	1	0	0	0	0	0	rno-miR-9a-5p	-0.03	-0.04	0.94	2007, 2009, 2011
KLHL24	ENST00000454652.2	kelch-like family member 24	143	1	0	0	1	0	0	0	0	0	rno-miR-9a-5p	-0.03	-0.09	0.79	2007, 2009, 2011
NFASC	ENST00000401399.1	neurofascin	10	1	0	1	0	0	0	0	0	1	rno-miR-9a-5p	-0.03	-0.03	0.92	2005, 2007, 2009, 2011
SLC25A24	ENST00000565488.1	solute carrier family 25 (mitochondrial carrier; phosphate carrier), member 24	1688	1	1	0	0	1	0	1	0	0	rno-miR-9a-5p	-0.03	-0.32	0.87	2005, 2007, 2009, 2011
SP4	ENST00000222584.3	Sp4 transcription factor	131	1	0	0	1	0	0	0	0	0	rno-miR-9a-5p	-0.03	-0.03	0.68	2007
HCFC2	ENST00000229330.4	host cell factor C2	46	1	0	1	0	1	0	1	0	0	rno-miR-9a-5p	-0.03	-0.27	0.92	2011
FOXO1	ENST00000379561.5	forkhead box O1	480	1	0	0	1	0	0	0	0	1	rno-miR-9a-5p	-0.03	-0.03	0.68	2005, 2007, 2009, 2011
FBXW2	ENST00000608872.1	F-box and WD repeat domain containing 2	227	1	0	1	0	0	0	0	0	0	rno-miR-9a-5p	-0.03	-0.3	0.92	2005, 2007, 2009, 2011
ZBTB4	ENST00000380599.4	zinc finger and BTB domain containing 4	1039	1	0	0	1	0	0	0	0	0	rno-miR-9a-5p	-0.03	-0.03	0.57	2005, 2007
VCL	ENST00000372755.3	vinculin	189	1	0	0	1	0	0	0	0	1	rno-miR-9a-5p	-0.03	-0.14	0.83	2011
PPARGC1B	ENST00000309241.5	peroxisome proliferator-activated receptor gamma, coactivator 1 beta	12	1	0	0	1	1	0	0	1	0	rno-miR-9a-5p	-0.03	-0.04	0.77	2011
PSEN1	ENST00000344094.3	presenilin 1	1340	1	0	0	1	0	0	0	0	1	rno-miR-9a-5p	-0.03	-0.05	0.63	2007, 2009, 2011
SHISA6	ENST00000441885.3	shisa family member 6	5	1	0	0	1	2	0	0	2	2	rno-miR-9a-5p	-0.03	-0.03	0.6	2011
GPR111	ENST00000398742.2	G protein-coupled receptor 111	5	1	0	1	0	1	0	0	1	2	rno-miR-9a-5p	-0.03	-0.03	< 0.1	2011
MYO9A	ENST00000564571.1	myosin IXA	137	1	1	0	0	0	0	0	0	0	rno-miR-9a-5p	-0.03	-0.03	ORF
CCNT2	ENST00000295238.6	cyclin T2	381	1	1	0	0	1	0	1	0	0	rno-miR-9a-5p	-0.03	-0.33	0.87	2011
CLMN	ENST00000298912.4	calmin (calponin-like, transmembrane)	53	1	0	0	1	1	1	0	0	2	rno-miR-9a-5p	-0.03	-0.14	0.79	2011
PTER	ENST00000378000.1	phosphotriesterase related	217	1	1	0	0	3	0	0	3	1	rno-miR-9a-5p	-0.03	-0.4	< 0.1	2005, 2007, 2009, 2011
CEP170B	ENST00000414716.3	centrosomal protein 170B	326	1	0	0	1	0	0	0	0	0	rno-miR-9a-5p	-0.03	-0.03	0.78	2007, 2011
SLC20A2	ENST00000342228.3	solute carrier family 20 (phosphate transporter), member 2	1188	1	1	0	0	0	0	0	0	0	rno-miR-9a-5p	-0.03	-0.38	0.96	2005, 2007, 2009, 2011
PPM1A	ENST00000395076.4	protein phosphatase, Mg2+/Mn2+ dependent, 1A	412	1	0	0	1	0	0	0	0	1	rno-miR-9a-5p	-0.03	-0.11	0.77	2011
SLITRK4	ENST00000381779.4	SLIT and NTRK-like family, member 4	86	1	0	0	1	0	0	0	0	1	rno-miR-9a-5p	-0.03	-0.1	0.76	2011
PEAK1	ENST00000312493.4	pseudopodium-enriched atypical kinase 1	209	1	1	0	0	0	0	0	0	1	rno-miR-9a-5p	-0.03	-0.03	0.93	2009, 2011
ANKRD29	ENST00000592179.1	ankyrin repeat domain 29	60	1	1	0	0	0	0	0	0	1	rno-miR-9a-5p	-0.03	-0.36	0.56
LGALSL	ENST00000409537.2	lectin, galactoside-binding-like	334	1	0	1	0	0	0	0	0	0	rno-miR-9a-5p	-0.03	-0.3	0.79	2009, 2011
RERE	ENST00000337907.3	arginine-glutamic acid dipeptide (RE) repeats	199	1	0	0	1	0	0	0	0	1	rno-miR-9a-5p	-0.03	-0.08	0.71	2005, 2007, 2009, 2011
LPHN1	ENST00000340736.6	latrophilin 1	49	2	1	0	1	0	0	0	0	2	rno-miR-9a-5p	-0.03	-0.04	0.98	2005, 2007, 2009, 2011
INSIG1	ENST00000342407.5	insulin induced gene 1	1776	1	0	1	0	0	0	0	0	1	rno-miR-9a-5p	-0.03	-0.29	0.92	2005, 2007, 2009, 2011
FRMPD4	ENST00000380682.1	FERM and PDZ domain containing 4	25	1	0	1	0	0	0	0	0	1	rno-miR-9a-5p	-0.03	-0.08	0.48	2011
FAM107B	ENST00000378470.1	family with sequence similarity 107, member B	403	1	0	1	0	0	0	0	0	1	rno-miR-9a-5p	-0.03	-0.35	0.92	2007, 2009, 2011
SH3PXD2A	ENST00000369774.4	SH3 and PX domains 2A	152	1	0	0	1	2	0	0	2	1	rno-miR-9a-5p	-0.03	-0.03	0.6	2009, 2011
BCLAF1	ENST00000531224.1	BCL2-associated transcription factor 1	1732	1	0	1	0	0	0	0	0	1	rno-miR-9a-5p	-0.03	-0.18	0.87	2005, 2007, 2009, 2011
IPO11	ENST00000409534.1	importin 11	202	1	0	0	1	1	0	0	1	0	rno-miR-9a-5p	-0.03	-0.32	0.8	2005, 2007
ESYT2	ENST00000251527.5	extended synaptotagmin-like protein 2	529	1	0	1	0	0	0	0	0	1	rno-miR-9a-5p	-0.02	-0.13	0.84	2007, 2009, 2011
SRGAP3	ENST00000383836.3	SLIT-ROBO Rho GTPase activating protein 3	38	1	1	0	0	0	0	0	0	0	rno-miR-9a-5p	-0.02	-0.13	0.91	2005, 2007, 2009, 2011
ZNF704	ENST00000327835.3	zinc finger protein 704	124	1	1	0	0	0	0	0	0	5	rno-miR-9a-5p	-0.02	-0.05	0.79	2011
REST	ENST00000309042.7	RE1-silencing transcription factor	31	2	0	1	1	0	0	0	0	0	rno-miR-9a-5p	-0.02	-0.16	0.98	2011
PTGFRN	ENST00000393203.2	prostaglandin F2 receptor inhibitor	591	1	0	0	1	0	0	0	0	1	rno-miR-9a-5p	-0.02	-0.06	0.77	2005, 2007, 2009, 2011
TNRC6A	ENST00000395799.3	trinucleotide repeat containing 6A	267	1	0	1	0	0	0	0	0	0	rno-miR-9a-5p	-0.02	-0.04	0.44	2007
TFDP2	ENST00000499676.2	transcription factor Dp-2 (E2F dimerization partner 2)	128	1	0	0	1	1	1	0	0	2	rno-miR-9a-5p	-0.02	-0.24	0.78	2011
PDE7B	ENST00000308191.6	phosphodiesterase 7B	148	1	0	1	0	0	0	0	0	1	rno-miR-9a-5p	-0.02	-0.24	0.84	2005, 2007, 2009, 2011
NCOA2	ENST00000452400.2	nuclear receptor coactivator 2	271	1	0	0	1	1	0	0	1	0	rno-miR-9a-5p	-0.02	-0.02	0.79
SMARCE1	ENST00000377808.4	SWI/SNF related, matrix associated, actin dependent regulator of chromatin, subfamily e, member 1	252	1	0	0	1	0	0	0	0	0	rno-miR-9a-5p	-0.02	-0.12	0.81	2005, 2007, 2011
EGR3	ENST00000519492.1	early growth response 3	21	1	0	1	0	1	0	0	1	0	rno-miR-9a-5p	-0.02	-0.03	0.39	2005, 2007, 2009, 2011
ABAT	ENST00000569156.1	4-aminobutyrate aminotransferase	66	1	0	0	1	0	0	0	0	0	rno-miR-9a-5p	-0.02	-0.05	0.69
AMOTL1	ENST00000317837.9	angiomotin like 1	712	1	0	0	1	0	0	0	0	1	rno-miR-9a-5p	-0.02	-0.03	0.83	2007, 2009, 2011
RAP2A	ENST00000245304.4	RAP2A, member of RAS oncogene family	721	1	0	0	1	0	0	0	0	0	rno-miR-9a-5p	-0.02	-0.03	0.69	2005, 2007, 2009, 2011
KDM2A	ENST00000398645.2	lysine (K)-specific demethylase 2A	729	1	0	0	1	0	0	0	0	1	rno-miR-9a-5p	-0.02	-0.02	0.81	2005, 2007, 2009, 2011
FAM162A	ENST00000477892.1	family with sequence similarity 162, member A	1191	1	0	1	0	0	0	0	0	1	rno-miR-9a-5p	-0.02	-0.17	0.45
FOXN3	ENST00000345097.4	forkhead box N3	42	1	0	0	1	0	0	0	0	0	rno-miR-9a-5p	-0.02	-0.18	0.77	2009, 2011
CCDC6	ENST00000263102.6	coiled-coil domain containing 6	193	1	1	0	0	0	0	0	0	1	rno-miR-9a-5p	-0.02	-0.2	0.87	2005, 2007, 2009, 2011
ZEB2	ENST00000558170.2	zinc finger E-box binding homeobox 2	33	1	1	0	0	0	0	0	0	0	rno-miR-9a-5p	-0.02	-0.03	< 0.1	2011
MMP15	ENST00000219271.3	matrix metallopeptidase 15 (membrane-inserted)	605	1	0	1	0	0	0	0	0	2	rno-miR-9a-5p	-0.02	-0.02	0.83	2007, 2009, 2011
GRID2	ENST00000282020.4	glutamate receptor, ionotropic, delta 2	5	1	0	1	0	0	0	0	0	2	rno-miR-9a-5p	-0.02	-0.02	0.67
ARHGAP39	ENST00000377307.2	Rho GTPase activating protein 39	14	1	0	1	0	0	0	0	0	0	rno-miR-9a-5p	-0.02	-0.02	0.59	2009, 2011
SORBS3	ENST00000240123.7	sorbin and SH3 domain containing 3	1126	1	0	1	0	0	0	0	0	0	rno-miR-9a-5p	-0.02	-0.02	0.43	2007, 2011
NOTCH1	ENST00000277541.6	notch 1	88	1	0	1	0	0	0	0	0	1	rno-miR-9a-5p	-0.02	-0.02	0.37	2009
KCNQ4	ENST00000347132.5	potassium voltage-gated channel, KQT-like subfamily, member 4	46	1	0	1	0	0	0	0	0	0	rno-miR-9a-5p	-0.02	-0.02	0.36	2011
SON	ENST00000290239.6	SON DNA binding protein	161	1	0	1	0	0	0	0	0	0	rno-miR-9a-5p	-0.02	-0.02	ORF	2007, 2009, 2011
ZDHHC21	ENST00000380916.4	zinc finger, DHHC-type containing 21	196	1	1	0	0	1	0	0	1	0	rno-miR-9a-5p	-0.02	-0.19	0.94	2011
SLIT1	ENST00000371070.4	slit homolog 1 (Drosophila)	15	1	1	0	0	0	0	0	0	1	rno-miR-9a-5p	-0.02	-0.03	< 0.1	2011
RMND5A	ENST00000283632.4	required for meiotic nuclear division 5 homolog A (S. cerevisiae)	261	1	1	0	0	1	0	0	1	0	rno-miR-9a-5p	-0.02	-0.28	0.83	2011
RTF1	ENST00000389629.4	Rtf1, Paf1/RNA polymerase II complex component, homolog (S. cerevisiae)	1869	1	1	0	0	1	0	1	0	1	rno-miR-9a-5p	-0.02	-0.05	< 0.1	2009, 2011
MEF2C	ENST00000340208.5	myocyte enhancer factor 2C	70	1	1	0	0	0	0	0	0	0	rno-miR-9a-5p	-0.02	-0.25	0.89	2011
PJA2	ENST00000361189.2	praja ring finger 2, E3 ubiquitin protein ligase	220	1	0	0	1	1	0	0	1	0	rno-miR-9a-5p	-0.02	-0.05	0.59	2005, 2007, 2009, 2011
NABP1	ENST00000410026.2	nucleic acid binding protein 1	938	1	0	1	0	0	0	0	0	1	rno-miR-9a-5p	-0.02	-0.29	0.85	2011
THAP2	ENST00000308086.2	THAP domain containing, apoptosis associated protein 2	109	1	0	1	0	0	0	0	0	1	rno-miR-9a-5p	-0.02	-0.1	0.78	2009, 2011
SCUBE2	ENST00000457346.2	signal peptide, CUB domain, EGF-like 2	57	1	0	1	0	1	0	0	1	0	rno-miR-9a-5p	-0.02	-0.23	0.62	2011
PAK3	ENST00000372007.5	p21 protein (Cdc42/Rac)-activated kinase 3	8	1	1	0	0	0	0	0	0	0	rno-miR-9a-5p	-0.02	-0.03	< 0.1
NAV1	ENST00000295624.6	neuron navigator 1	702	1	0	1	0	1	0	0	1	2	rno-miR-9a-5p	-0.02	-0.03	0.44	2009, 2011
DYNC1LI2	ENST00000258198.2	dynein, cytoplasmic 1, light intermediate chain 2	137	1	0	1	0	0	0	0	0	1	rno-miR-9a-5p	-0.02	-0.2	0.91	2007, 2009, 2011
DYRK2	ENST00000344096.3	dual-specificity tyrosine-(Y)-phosphorylation regulated kinase 2	1091	1	0	1	0	4	1	1	2	0	rno-miR-9a-5p	-0.02	-0.28	0.91	2009, 2011
SMEK1	ENST00000554684.1	SMEK homolog 1, suppressor of mek1 (Dictyostelium)	713	1	0	0	1	0	0	0	0	0	rno-miR-9a-5p	-0.02	-0.17	0.7	2007, 2011
PDCD6IP	ENST00000307296.3	programmed cell death 6 interacting protein	6149	1	1	0	0	0	0	0	0	1	rno-miR-9a-5p	-0.02	-0.37	0.91
P4HA2	ENST00000401867.1	prolyl 4-hydroxylase, alpha polypeptide II	1077	1	0	1	0	0	0	0	0	0	rno-miR-9a-5p	-0.02	-0.33	0.92	2007, 2009
RIMS3	ENST00000372684.3	regulating synaptic membrane exocytosis 3	24	2	0	1	1	1	0	1	0	1	rno-miR-9a-5p	-0.02	-0.05	0.88	2005, 2007, 2009, 2011
ZBTB44	ENST00000525842.1	zinc finger and BTB domain containing 44	236	1	0	0	1	2	0	1	1	3	rno-miR-9a-5p	-0.02	-0.04	0.2	2009, 2011
CLCN6	ENST00000312413.6	chloride channel, voltage-sensitive 6	227	1	0	0	1	0	0	0	0	1	rno-miR-9a-5p	-0.02	-0.02	0.69	2005, 2007, 2009, 2011
ASXL1	ENST00000375687.4	additional sex combs like 1 (Drosophila)	2518	1	1	0	0	0	0	0	0	0	rno-miR-9a-5p	-0.02	-0.25	0.47	2005, 2007, 2009, 2011
MBD5	ENST00000407073.1	methyl-CpG binding domain protein 5	7	1	0	0	1	1	0	1	0	1	rno-miR-9a-5p	-0.02	-0.07	0.69
APPBP2	ENST00000083182.3	amyloid beta precursor protein (cytoplasmic tail) binding protein 2	907	1	0	0	1	0	0	0	0	0	rno-miR-9a-5p	-0.02	-0.1	0.65	2005, 2007, 2011
TNRC6B	ENST00000335727.9	trinucleotide repeat containing 6B	69	1	0	1	0	0	0	0	0	2	rno-miR-9a-5p	-0.01	-0.02	0.39	2007, 2009, 2011
AFF1	ENST00000395146.4	AF4/FMR2 family, member 1	28	1	0	0	1	0	0	0	0	1	rno-miR-9a-5p	-0.01	-0.09	0.82	2007, 2009, 2011
EBF1	ENST00000313708.6	early B-cell factor 1	42	1	0	0	1	0	0	0	0	2	rno-miR-9a-5p	-0.01	-0.02	0.7
NOTCH2	ENST00000256646.2	notch 2	734	1	0	1	0	0	0	0	0	0	rno-miR-9a-5p	-0.01	-0.12	0.9	2005, 2007, 2009, 2011
ALG9	ENST00000531154.1	ALG9, alpha-1,2-mannosyltransferase	586	1	0	1	0	0	0	0	0	0	rno-miR-9a-5p	-0.01	-0.17	0.76	2009, 2011
TENM4	ENST00000278550.7	teneurin transmembrane protein 4	34	2	0	0	2	1	0	0	1	3	rno-miR-9a-5p	-0.01	-0.03	0.68	2009, 2011
ARL1	ENST00000261636.8	ADP-ribosylation factor-like 1	600	1	0	0	1	0	0	0	0	1	rno-miR-9a-5p	-0.01	-0.25	0.74	2005, 2007, 2009, 2011
MAML2	ENST00000524717.1	mastermind-like 2 (Drosophila)	104	1	1	0	0	1*	0	0	0	0	rno-miR-9a-5p	-0.01	-0.32	0.85
ICA1	ENST00000402384.3	islet cell autoantigen 1, 69kDa	378	1	0	1	0	0	0	0	0	0	rno-miR-9a-5p	-0.01	-0.13	0.44	2009
IGF2BP1	ENST00000290341.3	insulin-like growth factor 2 mRNA binding protein 1	460	1	0	0	1	1	0	0	1	2	rno-miR-9a-5p	-0.01	-0.02	0.78	2007, 2009, 2011
UNKL	ENST00000389221.4	unkempt homolog (Drosophila)-like	308	2	1	0	1	0	0	0	0	0	rno-miR-9a-5p	-0.01	-0.16	0.89	2009, 2011
AGFG2	ENST00000262935.4	ArfGAP with FG repeats 2	3985	1	0	1	0	0	0	0	0	1	rno-miR-9a-5p	-0.01	-0.17	0.86	2007, 2009, 2011
SIN3A	ENST00000394947.3	SIN3 transcription regulator family member A	1142	1	0	1	0	1	0	0	1	0	rno-miR-9a-5p	-0.01	-0.2	0.92	2005, 2007, 2009, 2011
EIF5	ENST00000216554.3	eukaryotic translation initiation factor 5	970	1	1	0	0	0	0	0	0	0	rno-miR-9a-5p	-0.01	-0.23	0.87	2005, 2007, 2009, 2011
GPR137C	ENST00000321662.6	G protein-coupled receptor 137C	110	1	0	0	1	0	0	0	0	2	rno-miR-9a-5p	-0.01	-0.15	0.83	2009
C5orf30	ENST00000319933.2	chromosome 5 open reading frame 30	889	1	0	0	1	0	0	0	0	0	rno-miR-9a-5p	-0.01	-0.15	0.69	2007, 2009, 2011
KHNYN	ENST00000251343.5	KH and NYN domain containing	421	1	0	0	1	1	1	0	0	0	rno-miR-9a-5p	-0.01	-0.08	< 0.1	2007
TMEM136	ENST00000529187.1	transmembrane protein 136	344	1	1	0	0	0	0	0	0	1	rno-miR-9a-5p	-0.01	-0.46	0.94	2011
SH3GLB1	ENST00000370558.4	SH3-domain GRB2-like endophilin B1	3418	1	0	0	1	0	0	0	0	0	rno-miR-9a-5p	-0.01	-0.16	0.77	2007, 2009, 2011
ACTR1A	ENST00000487599.1	ARP1 actin-related protein 1 homolog A, centractin alpha (yeast)	190	1	0	1	0	1	0	1	0	0	rno-miR-9a-5p	-0.01	-0.18	0.9	2005, 2007, 2009, 2011
XYLT1	ENST00000261381.6	xylosyltransferase I	159	1	0	0	1	0	0	0	0	2	rno-miR-9a-5p	-0.01	-0.01	0.82	2007, 2009, 2011
SYNGR2	ENST00000589711.1	synaptogyrin 2	466	1	0	0	1	0	0	0	0	0	rno-miR-9a-5p	-0.01	-0.22	0.73
NRP1	ENST00000374875.1	neuropilin 1	586	1	0	0	1	1	0	0	1	1	rno-miR-9a-5p	-0.01	-0.17	0.77	2005, 2007, 2009, 2011
DSE	ENST00000452085.3	dermatan sulfate epimerase	975	1	1	0	0	2	0	1	1	1	rno-miR-9a-5p	-0.01	-0.45	0.95	2007, 2009, 2011
CPEB3	ENST00000412050.4	cytoplasmic polyadenylation element binding protein 3	48	1	0	0	1	0	0	0	0	0	rno-miR-9a-5p	-0.01	-0.01	0.73	2005, 2007, 2011
SCUBE3	ENST00000274938.7	signal peptide, CUB domain, EGF-like 3	47	1	0	0	1	0	0	0	0	0	rno-miR-9a-5p	-0.01	-0.01	0.67	2005, 2007, 2009, 2011
KSR1	ENST00000398988.3	kinase suppressor of ras 1	256	1	0	0	1	0	0	0	0	0	rno-miR-9a-5p	-0.01	-0.01	ORF	2007, 2009, 2011
EXTL3	ENST00000220562.4	exostosin-like glycosyltransferase 3	358	1	0	0	1	0	0	0	0	0	rno-miR-9a-5p	-0.01	-0.01	0.74	2005, 2007, 2011
EFNA5	ENST00000333274.6	ephrin-A5	225	1	0	0	1	0	0	0	0	2	rno-miR-9a-5p	-0.01	-0.01	0.7	2011
PARG	ENST00000402038.3	poly (ADP-ribose) glycohydrolase	445	1	0	1	0	1	0	1	0	2	rno-miR-9a-5p	-0.01	-0.24	0.91	2005, 2007, 2009
GRHL1	ENST00000405379.2	grainyhead-like 1 (Drosophila)	147	1	0	1	0	0	0	0	0	0	rno-miR-9a-5p	-0.01	-0.28	0.73	2007
ILDR2	ENST00000469934.2	immunoglobulin-like domain containing receptor 2	7	1	1	0	0	0	0	0	0	1	rno-miR-9a-5p	-0.01	-0.03	0.67	2011
COL4A4	ENST00000396625.3	collagen, type IV, alpha 4	133	1	0	0	1	0	0	0	0	0	rno-miR-9a-5p	-0.01	-0.01	0.7	2011
NCAPG	ENST00000251496.2	non-SMC condensin I complex, subunit G	599	1	0	1	0	1	0	0	1	0	rno-miR-9a-5p	-0.01	-0.27	0.56	2009, 2011
C7orf55-LUC7L2	ENST00000354926.4	C7orf55-LUC7L2 readthrough	419	1	0	1	0	0	0	0	0	0	rno-miR-9a-5p	-0.01	-0.19	0.89	2005, 2007
ZBTB14	ENST00000357006.4	zinc finger and BTB domain containing 14	459	1	0	1	0	0	0	0	0	0	rno-miR-9a-5p	-0.01	-0.24	0.89	2011
LUC7L2	ENST00000541515.3	LUC7-like 2 (S. cerevisiae)	419	1	0	1	0	0	0	0	0	0	rno-miR-9a-5p	-0.01	-0.19	0.89
DBNL	ENST00000494774.1	drebrin-like	1802	1	0	1	0	0	0	0	0	1	rno-miR-9a-5p	-0.01	-0.18	0.87	2005, 2007, 2009, 2011
CRTAP	ENST00000320954.6	cartilage associated protein	3154	1	0	1	0	0	0	0	0	1	rno-miR-9a-5p	-0.01	-0.19	0.8	2011
ATP6V0E1	ENST00000519374.1	ATPase, H+ transporting, lysosomal 9kDa, V0 subunit e1	1195	1	1	0	0	0	0	0	0	0	rno-miR-9a-5p	-0.01	-0.31	< 0.1
MARCKS	ENST00000368635.4	myristoylated alanine-rich protein kinase C substrate	188	1	0	1	0	0	0	0	0	1	rno-miR-9a-5p	-0.01	-0.15	0.73
KCTD10	ENST00000228495.6	potassium channel tetramerization domain containing 10	147	1	0	1	0	0	0	0	0	0	rno-miR-9a-5p	-0.01	-0.21	0.9
TBL1XR1	ENST00000430069.1	transducin (beta)-like 1 X-linked receptor 1	334	1	0	0	1	0	0	0	0	1	rno-miR-9a-5p	-0.01	-0.03	0.63	2005, 2007
SIK3	ENST00000375300.1	SIK family kinase 3	134	1	0	1	0	0	0	0	0	0	rno-miR-9a-5p	-0.01	-0.12	0.84
GFPT1	ENST00000357308.4	glutamine--fructose-6-phosphate transaminase 1	1313	1	0	0	1	0	0	0	0	0	rno-miR-9a-5p	-0.01	-0.06	0.81	2011
SFXN2	ENST00000369893.5	sideroflexin 2	547	1	1	0	0	1	0	1	0	0	rno-miR-9a-5p	-0.01	-0.36	0.86	2003, 2007, 2009, 2011
CISD3	ENST00000439660.2	CDGSH iron sulfur domain 3	3508	1	0	0	1	0	0	0	0	2	rno-miR-9a-5p	-0.01	-0.13	0.69	2011
GALNT1	ENST00000269195.5	UDP-N-acetyl-alpha-D-galactosamine:polypeptide N-acetylgalactosaminyltransferase 1 (GalNAc-T1)	2466	1	0	0	1	0	0	0	0	0	rno-miR-9a-5p	-0.01	-0.13	0.69	2005, 2007
MED29	ENST00000315588.5	mediator complex subunit 29	2453	1	0	1	0	0	0	0	0	1	rno-miR-9a-5p	-0.01	-0.27	0.88
EPHB2	ENST00000374632.3	EPH receptor B2	297	1	0	1	0	0	0	0	0	0	rno-miR-9a-5p	-0.01	-0.02	0.66	2005, 2007, 2009, 2011
YAP1	ENST00000282441.5	Yes-associated protein 1	1175	1	0	0	1	0	0	0	0	0	rno-miR-9a-5p	0	-0.07	0.68	2005, 2007, 2011
SUPT7L	ENST00000337768.5	suppressor of Ty 7 (S. cerevisiae)-like	1145	1	0	1	0	0	0	0	0	0	rno-miR-9a-5p	0	-0.18	0.53	2011
CNOT7	ENST00000361272.4	CCR4-NOT transcription complex, subunit 7	415	1	0	0	1	0	0	0	0	0	rno-miR-9a-5p	0	-0.16	0.83	2005, 2007
SLC44A1	ENST00000374720.3	solute carrier family 44 (choline transporter), member 1	407	1	1	0	0	0	0	0	0	2	rno-miR-9a-5p	0	-0.08	0.45
CNP	ENST00000393892.3	2',3'-cyclic nucleotide 3' phosphodiesterase	399	1	1	0	0	2	0	1	1	0	rno-miR-9a-5p	0	-0.11	< 0.1
FBXL19	ENST00000338343.4	F-box and leucine-rich repeat protein 19	75	1	0	1	0	0	0	0	0	1	rno-miR-9a-5p	0	-0.02	0.61	2009, 2011
SENP1	ENST00000004980.5	SUMO1/sentrin specific peptidase 1	361	1	0	1	0	0	0	0	0	0	rno-miR-9a-5p	0	-0.08	0.54	2005, 2007
FYTTD1	ENST00000241502.4	forty-two-three domain containing 1	891	1	1	0	0	0	0	0	0	0	rno-miR-9a-5p	0	-0.34	0.96	2005, 2007, 2009, 2011
THBS2	ENST00000366787.3	thrombospondin 2	372	1	0	0	1	1	0	0	1	0	rno-miR-9a-5p	0	-0.11	0.83	2005, 2007, 2009, 2011
MGAT1	ENST00000333055.3	mannosyl (alpha-1,3-)-glycoprotein beta-1,2-N-acetylglucosaminyltransferase	831	1	0	1	0	0	0	0	0	0	rno-miR-9a-5p	0	-0.2	0.9	2009, 2011
SLC30A5	ENST00000396591.3	solute carrier family 30 (zinc transporter), member 5	677	1	1	0	0	0	0	0	0	0	rno-miR-9a-5p	0	-0.24	0.95	2011
OIP5	ENST00000220514.3	Opa interacting protein 5	178	1	0	0	1	0	0	0	0	0	rno-miR-9a-5p	0	-0.13	0.82
ITM2B	ENST00000378565.5	integral membrane protein 2B	10367	1	1	0	0	0	0	0	0	0	rno-miR-9a-5p	0	-0.47	0.45	2005, 2007
WIPI2	ENST00000288828.4	WD repeat domain, phosphoinositide interacting 2	1038	1	1	0	0	2	0	2	0	0	rno-miR-9a-5p	0	-0.26	0.28
WDR7	ENST00000254442.3	WD repeat domain 7	365	1	0	1	0	0	0	0	0	1	rno-miR-9a-5p	0	-0.18	0.9
AHDC1	ENST00000247087.5	AT hook, DNA binding motif, containing 1	174	1	0	0	1	0	0	0	0	0	rno-miR-9a-5p	0	-0.08	0.68	2011
DHX40	ENST00000251241.4	DEAH (Asp-Glu-Ala-His) box polypeptide 40	538	1	0	1	0	0	0	0	0	0	rno-miR-9a-5p	0	-0.27	0.91	2005, 2007, 2009, 2011
ENAH	ENST00000366844.3	enabled homolog (Drosophila)	415	1	0	1	0	0	0	0	0	1	rno-miR-9a-5p	0	-0.12	0.7	2009, 2011
FKBP7	ENST00000424785.2	FK506 binding protein 7	645	1	0	1	0	0	0	0	0	0	rno-miR-9a-5p	0	-0.28	0.57	2011
U2SURP	ENST00000397933.2	U2 snRNP-associated SURP domain containing	1353	1	1	0	0	0	0	0	0	1	rno-miR-9a-5p	0	-0.03	< 0.1
THOC5	ENST00000490103.1	THO complex 5	587	1	0	0	1	0	0	0	0	0	rno-miR-9a-5p	0	-0.23	0.75
MTHFD1L	ENST00000367321.3	methylenetetrahydrofolate dehydrogenase (NADP+ dependent) 1-like	2336	1	0	0	1	0	0	0	0	0	rno-miR-9a-5p	0	-0.14	0.83	2005, 2007, 2009, 2011
USP14	ENST00000261601.7	ubiquitin specific peptidase 14 (tRNA-guanine transglycosylase)	561	1	0	0	1	0	0	0	0	0	rno-miR-9a-5p	0	-0.21	0.73	2009, 2011
ZBTB20	ENST00000462705.1	zinc finger and BTB domain containing 20	5	4	2	2	0	6	2	1	3	3	rno-miR-9a-5p	0	-1.17	> 0.99
EXT1	ENST00000378204.2	exostosin glycosyltransferase 1	694	1	1	0	0	0	0	0	0	1	rno-miR-9a-5p	0	-0.24	0.95
GPC4	ENST00000370828.3	glypican 4	542	1	0	0	1	0	0	0	0	0	rno-miR-9a-5p	0	-0.03	0.61
CENPF	ENST00000366955.3	centromere protein F, 350/400kDa	181	1	0	0	1	0	0	0	0	0	rno-miR-9a-5p	0	-0.2	0.62
VAV3	ENST00000370056.4	vav 3 guanine nucleotide exchange factor	1128	1	1	0	0	0	0	0	0	0	rno-miR-9a-5p	0	-0.46	0.95	2005, 2007, 2009, 2011
DDI2	ENST00000480945.1	DNA-damage inducible 1 homolog 2 (S. cerevisiae)	357	1	1	0	0	0	0	0	0	2	rno-miR-9a-5p	0	-0.09	0.93
DR1	ENST00000370272.4	down-regulator of transcription 1, TBP-binding (negative cofactor 2)	2994	1	0	1	0	0	0	0	0	1	rno-miR-9a-5p	0	-0.08	0.92	2007, 2009, 2011
SMARCA5	ENST00000283131.3	SWI/SNF related, matrix associated, actin dependent regulator of chromatin, subfamily a, member 5	478	1	0	0	1	0	0	0	0	0	rno-miR-9a-5p	0	-0.12	0.83	2011
CCNG1	ENST00000340828.2	cyclin G1	1547	1	1	0	0	0	0	0	0	0	rno-miR-9a-5p	0	-0.43	0.94	2005, 2007, 2009, 2011
TIMM23	ENST00000260867.4	translocase of inner mitochondrial membrane 23 homolog (yeast)	2176	1	0	1	0	0	0	0	0	1	rno-miR-9a-5p	0	-0.33	0.77
PCDH9	ENST00000377861.3	protocadherin 9	102	1	0	0	1	0	0	0	0	0	rno-miR-9a-5p	0	-0.13	0.68
PSD3	ENST00000327040.8	pleckstrin and Sec7 domain containing 3	133	1	0	0	1	0	0	0	0	0	rno-miR-9a-5p	0	-0.01	0.8	2007, 2009, 2011
XPO4	ENST00000400602.2	exportin 4	718	1	0	0	1	0	0	0	0	1	rno-miR-9a-5p	0	-0.05	0.75	2005, 2007, 2009, 2011
IP6K1	ENST00000468463.1	inositol hexakisphosphate kinase 1	406	1	0	1	0	0	0	0	0	1	rno-miR-9a-5p	0	-0.05	0.53	2011
KNSTRN	ENST00000608100.1	kinetochore-localized astrin/SPAG5 binding protein	1628	1	0	1	0	0	0	0	0	0	rno-miR-9a-5p	0	-0.04	0.5
CHST14	ENST00000306243.5	carbohydrate (N-acetylgalactosamine 4-0) sulfotransferase 14	1143	1	0	0	1	0	0	0	0	0	rno-miR-9a-5p	0	-0.14	0.8	2005, 2007, 2009, 2011
CTDNEP1	ENST00000574322.1	CTD nuclear envelope phosphatase 1	2165	1	0	1	0	0	0	0	0	0	rno-miR-9a-5p	0	-0.2	0.54
CUL4A	ENST00000326335.4	cullin 4A	4084	1	0	1	0	0	0	0	0	0	rno-miR-9a-5p	0	-0.25	0.92	2005, 2007, 2009, 2011
FBXL3	ENST00000355619.5	F-box and leucine-rich repeat protein 3	842	1	0	1	0	0	0	0	0	0	rno-miR-9a-5p	0	-0.22	0.91	2005, 2007, 2009, 2011
SLITRK3	ENST00000475390.1	SLIT and NTRK-like family, member 3	5	1	1	0	0	0	0	0	0	0	rno-miR-9a-5p	0	-0.17	0.89
GFAP	ENST00000586793.1	glial fibrillary acidic protein	5	1	1	0	0	0	0	0	0	0	rno-miR-9a-5p	0	-0.18	ORF
TRIM55	ENST00000276573.7	tripartite motif containing 55	5	1	0	1	0	0	0	0	0	1	rno-miR-9a-5p	0	-0.13	0.58	2005, 2007, 2009, 2011
GRIN2A	ENST00000562109.1	glutamate receptor, ionotropic, N-methyl D-aspartate 2A	5	1	1	0	0	3	0	1	2	1	rno-miR-9a-5p	0	-0.08	0.9
DNAJB1	ENST00000254322.2	DnaJ (Hsp40) homolog, subfamily B, member 1	29	1	0	1	0	0	0	0	0	0	rno-miR-9a-5p	0	-0.22	0.84	2005, 2007, 2009, 2011
ZBTB7C	ENST00000535628.2	zinc finger and BTB domain containing 7C	23	1	0	0	1	0	0	0	0	0	rno-miR-9a-5p	0	-0.15	0.83
KIF13B	ENST00000524189.1	kinesin family member 13B	17	1	0	0	1	0	0	0	0	0	rno-miR-9a-5p	0	-0.16	0.83	2005, 2007, 2009, 2011
SHC3	ENST00000375835.4	SHC (Src homology 2 domain containing) transforming protein 3	18	1	0	1	0	4	1	1	2	4	rno-miR-9a-5p	0	-0.17	0.55	2011
KLHL18	ENST00000232766.5	kelch-like family member 18	74	1	1	0	0	0	0	0	0	0	rno-miR-9a-5p	0	-0.31	0.96	2007, 2009, 2011
RAI14	ENST00000265109.3	retinoic acid induced 14	2228	1	0	0	1	0	0	0	0	0	rno-miR-9a-5p	0	-0.05	0.82	2005, 2007, 2009, 2011
RPS6KA6	ENST00000262752.2	ribosomal protein S6 kinase, 90kDa, polypeptide 6	156	1	0	0	1	0	0	0	0	3	rno-miR-9a-5p	0	-0.14	0.82	2011
PIK3CB	ENST00000477593.1	phosphatidylinositol-4,5-bisphosphate 3-kinase, catalytic subunit beta	437	1	0	0	1	0	0	0	0	0	rno-miR-9a-5p	0	-0.17	0.82
SFMBT1	ENST00000394752.3	Scm-like with four mbt domains 1	116	1	0	1	0	1	0	1	0	0	rno-miR-9a-5p	0	-0.07	0.72
TMEM33	ENST00000504986.1	transmembrane protein 33	1470	1	0	1	0	0	0	0	0	0	rno-miR-9a-5p	0	-0.12	0.66	2011
ADAMTS9	ENST00000295903.4	ADAM metallopeptidase with thrombospondin type 1 motif, 9	5	1	1	0	0	0	0	0	0	0	rno-miR-9a-5p	0	-0.19	0.44	2009, 2011

## Sheet:  target genes by miRDB
Target Detail	Target Rank	Target Score	miRNA Name	Gene Symbol	Gene Description
Details	1	99	rno-miR-9a-5p	Enpep	glutamyl aminopeptidase
Details	2	99	rno-miR-9a-5p	Socs5	suppressor of cytokine signaling 5
Details	3	98	rno-miR-9a-5p	Klf5	Kruppel-like factor 5
Details	4	98	rno-miR-9a-5p	Ybx3	Y box binding protein 3
Details	5	98	rno-miR-9a-5p	Kcnj14	potassium voltage-gated channel subfamily J member 14
Details	6	98	rno-miR-9a-5p	Ap1s2	adaptor related protein complex 1 subunit sigma 2
Details	7	98	rno-miR-9a-5p	Plpp6	phospholipid phosphatase 6
Details	8	97	rno-miR-9a-5p	Synj1	synaptojanin 1
Details	9	97	rno-miR-9a-5p	Tlnrd1	talin rod domain containing 1
Details	10	97	rno-miR-9a-5p	Ccdc43	coiled-coil domain containing 43
Details	11	97	rno-miR-9a-5p	Tgfbi	transforming growth factor, beta induced
Details	12	97	rno-miR-9a-5p	Dse	dermatan sulfate epimerase
Details	13	96	rno-miR-9a-5p	Prdm1	PR/SET domain 1
Details	14	96	rno-miR-9a-5p	Mypn	myopalladin
Details	15	96	rno-miR-9a-5p	Myocd	myocardin
Details	16	96	rno-miR-9a-5p	Shc1	SHC adaptor protein 1
Details	17	96	rno-miR-9a-5p	Slc10a3	solute carrier family 10, member 3
Details	18	95	rno-miR-9a-5p	Sptlc2	serine palmitoyltransferase, long chain base subunit 2
Details	19	95	rno-miR-9a-5p	Cthrc1	collagen triple helix repeat containing 1
Details	20	95	rno-miR-9a-5p	Stard13	StAR-related lipid transfer domain containing 13
Details	21	95	rno-miR-9a-5p	Foxg1	forkhead box G1
Details	22	95	rno-miR-9a-5p	Vav3	vav guanine nucleotide exchange factor 3
Details	23	95	rno-miR-9a-5p	Srsf6	serine and arginine rich splicing factor 6
Details	24	94	rno-miR-9a-5p	Map3k3	mitogen activated protein kinase kinase kinase 3
Details	25	94	rno-miR-9a-5p	Slc9a1	solute carrier family 9 member A1
Details	26	94	rno-miR-9a-5p	Oxsr1	oxidative stress responsive kinase 1
Details	27	94	rno-miR-9a-5p	Ccng1	cyclin G1
Details	28	94	rno-miR-9a-5p	Slc19a2	solute carrier family 19 member 2
Details	29	94	rno-miR-9a-5p	Ipo4	importin 4
Details	30	94	rno-miR-9a-5p	Emb	embigin
Details	31	94	rno-miR-9a-5p	Dnajc14	DnaJ heat shock protein family (Hsp40) member C14
Details	32	94	rno-miR-9a-5p	Foxp4	forkhead box P4
Details	33	94	rno-miR-9a-5p	Dyrk1b	dual specificity tyrosine phosphorylation regulated kinase 1B
Details	34	93	rno-miR-9a-5p	Ranbp17	RAN binding protein 17
Details	35	93	rno-miR-9a-5p	Slc2a2	solute carrier family 2 member 2
Details	36	93	rno-miR-9a-5p	Zkscan1	zinc finger with KRAB and SCAN domains 1
Details	37	93	rno-miR-9a-5p	Mdga2	MAM domain containing glycosylphosphatidylinositol anchor 2
Details	38	93	rno-miR-9a-5p	Ldlrap1	low density lipoprotein receptor adaptor protein 1
Details	39	93	rno-miR-9a-5p	Tex10	testis expressed 10
Details	40	93	rno-miR-9a-5p	Calb2	calbindin 2
Details	41	93	rno-miR-9a-5p	Rab34	RAB34, member RAS oncogene family
Details	42	93	rno-miR-9a-5p	Fnip2	folliculin interacting protein 2
Details	43	93	rno-miR-9a-5p	Nxpe3	neurexophilin and PC-esterase domain family, member 3
Details	44	93	rno-miR-9a-5p	Rfesd	Rieske (Fe-S) domain containing
Details	45	93	rno-miR-9a-5p	Galnt3	polypeptide N-acetylgalactosaminyltransferase 3
Details	46	92	rno-miR-9a-5p	Phf20l1	PHD finger protein 20-like 1
Details	47	92	rno-miR-9a-5p	Pdgfrb	platelet derived growth factor receptor beta
Details	48	92	rno-miR-9a-5p	Trpm7	transient receptor potential cation channel, subfamily M, member 7
Details	49	92	rno-miR-9a-5p	Itm2b	integral membrane protein 2B
Details	50	92	rno-miR-9a-5p	Fbxo5	F-box protein 5
Details	51	92	rno-miR-9a-5p	Pcgf6	polycomb group ring finger 6
Details	52	92	rno-miR-9a-5p	Klf7	Kruppel like factor 7
Details	53	91	rno-miR-9a-5p	Ggps1	geranylgeranyl diphosphate synthase 1
Details	54	91	rno-miR-9a-5p	Shtn1	shootin 1
Details	55	91	rno-miR-9a-5p	Pxdn	peroxidasin
Details	56	91	rno-miR-9a-5p	Kif13a	kinesin family member 13A
Details	57	91	rno-miR-9a-5p	P4ha2	prolyl 4-hydroxylase subunit alpha 2
Details	58	91	rno-miR-9a-5p	Il10rb	interleukin 10 receptor subunit beta
Details	59	90	rno-miR-9a-5p	Myh9	myosin, heavy chain 9, non-muscle
Details	60	90	rno-miR-9a-5p	Lyve1	lymphatic vessel endothelial hyaluronan receptor 1
Details	61	90	rno-miR-9a-5p	Fyco1	FYVE and coiled-coil domain containing 1
Details	62	90	rno-miR-9a-5p	Fyttd1	forty-two-three domain containing 1
Details	63	90	rno-miR-9a-5p	Nell1	neural EGFL like 1
Details	64	90	rno-miR-9a-5p	Cdc25a	cell division cycle 25A
Details	65	90	rno-miR-9a-5p	Zfp280d	zinc finger protein 280D
Details	66	90	rno-miR-9a-5p	Mdga1	MAM domain containing glycosylphosphatidylinositol anchor 1
Details	67	90	rno-miR-9a-5p	Stk3	serine/threonine kinase 3
Details	68	90	rno-miR-9a-5p	Ift52	intraflagellar transport 52
Details	69	89	rno-miR-9a-5p	Tmem109	transmembrane protein 109
Details	70	89	rno-miR-9a-5p	Vcan	versican
Details	71	89	rno-miR-9a-5p	Ddx58	DEXD/H-box helicase 58
Details	72	89	rno-miR-9a-5p	Nid2	nidogen 2
Details	73	89	rno-miR-9a-5p	Adgrl4	adhesion G protein-coupled receptor L4
Details	74	89	rno-miR-9a-5p	Pygo2	pygopus family PHD finger 2
Details	75	89	rno-miR-9a-5p	Arid1a	AT-rich interaction domain 1A
Details	76	89	rno-miR-9a-5p	Onecut1	one cut homeobox 1
Details	77	89	rno-miR-9a-5p	Snx7	sorting nexin 7
Details	78	89	rno-miR-9a-5p	Crim1	cysteine rich transmembrane BMP regulator 1
Details	79	89	rno-miR-9a-5p	Pamr1	peptidase domain containing associated with muscle regeneration 1
Details	80	89	rno-miR-9a-5p	Phf13	PHD finger protein 13
Details	81	89	rno-miR-9a-5p	Cc2d1b	coiled-coil and C2 domain containing 1B
Details	82	89	rno-miR-9a-5p	Slc31a2	solute carrier family 31 member 2
Details	83	89	rno-miR-9a-5p	Clock	clock circadian regulator
Details	84	88	rno-miR-9a-5p	Nefh	neurofilament heavy
Details	85	88	rno-miR-9a-5p	Cnot7	CCR4-NOT transcription complex, subunit 7
Details	86	88	rno-miR-9a-5p	Lum	lumican
Details	87	88	rno-miR-9a-5p	Card19	caspase recruitment domain family, member 19
Details	88	88	rno-miR-9a-5p	Mthfd2	methylenetetrahydrofolate dehydrogenase (NADP+ dependent) 2, methenyltetrahydrofolate cyclohydrolase
Details	89	88	rno-miR-9a-5p	Serinc5	serine incorporator 5
Details	90	88	rno-miR-9a-5p	Frmd6	FERM domain containing 6
Details	91	88	rno-miR-9a-5p	Lmna	lamin A/C
Details	92	88	rno-miR-9a-5p	Pak4	p21 (RAC1) activated kinase 4
Details	93	88	rno-miR-9a-5p	Tesk2	testis associated actin remodelling kinase 2
Details	94	88	rno-miR-9a-5p	Adamts9	ADAM metallopeptidase with thrombospondin type 1 motif, 9
Details	95	88	rno-miR-9a-5p	Ulk2	unc-51 like autophagy activating kinase 2
Details	96	88	rno-miR-9a-5p	Slc39a14	solute carrier family 39 member 14
Details	97	88	rno-miR-9a-5p	Cnnm2	cyclin and CBS domain divalent metal cation transport mediator 2
Details	98	88	rno-miR-9a-5p	Slc20a2	solute carrier family 20 member 2
Details	99	87	rno-miR-9a-5p	Nox4	NADPH oxidase 4
Details	100	87	rno-miR-9a-5p	Nfatc3	nuclear factor of activated T-cells 3
Details	101	87	rno-miR-9a-5p	Fam149b1	family with sequence similarity 149, member B1
Details	102	87	rno-miR-9a-5p	Tnfsf13b	TNF superfamily member 13b
Details	103	87	rno-miR-9a-5p	Tenm4	teneurin transmembrane protein 4
Details	104	87	rno-miR-9a-5p	Tgfbr2	transforming growth factor, beta receptor 2
Details	105	87	rno-miR-9a-5p	Maea	macrophage erythroblast attacher
Details	106	87	rno-miR-9a-5p	Slc4a1	solute carrier family 4 member 1
Details	107	86	rno-miR-9a-5p	Reep4	receptor accessory protein 4
Details	108	86	rno-miR-9a-5p	Ankrd13a	ankyrin repeat domain 13a
Details	109	86	rno-miR-9a-5p	Pwwp3b	PWWP domain containing 3B
Details	110	86	rno-miR-9a-5p	Tent5a	terminal nucleotidyltransferase 5A
Details	111	86	rno-miR-9a-5p	Tbx18	T-box18
Details	112	86	rno-miR-9a-5p	Capza1	capping actin protein of muscle Z-line subunit alpha 1
Details	113	86	rno-miR-9a-5p	Itpkc	inositol-trisphosphate 3-kinase C
Details	114	86	rno-miR-9a-5p	Pdcd6ip	programmed cell death 6 interacting protein
Details	115	86	rno-miR-9a-5p	Pias3	protein inhibitor of activated STAT, 3
Details	116	85	rno-miR-9a-5p	Col9a1	collagen type IX alpha 1 chain
Details	117	85	rno-miR-9a-5p	Rere	arginine-glutamic acid dipeptide repeats
Details	118	85	rno-miR-9a-5p	Shroom4	shroom family member 4
Details	119	85	rno-miR-9a-5p	Colec12	collectin sub-family member 12
Details	120	85	rno-miR-9a-5p	Shc2	SHC adaptor protein 2
Details	121	85	rno-miR-9a-5p	Rnf111	ring finger protein 111
Details	122	85	rno-miR-9a-5p	Tor1aip2	torsin 1A interacting protein 2
Details	123	85	rno-miR-9a-5p	Atg14	autophagy related 14
Details	124	84	rno-miR-9a-5p	Ndufab1	NADH:ubiquinone oxidoreductase subunit AB1
Details	125	84	rno-miR-9a-5p	Sgms2	sphingomyelin synthase 2
Details	126	84	rno-miR-9a-5p	Dio2	iodothyronine deiodinase 2
Details	127	84	rno-miR-9a-5p	Nutf2	nuclear transport factor 2
Details	128	84	rno-miR-9a-5p	Deup1	deuterosome assembly protein 1
Details	129	84	rno-miR-9a-5p	Ano1	anoctamin 1
Details	130	84	rno-miR-9a-5p	Slc25a24	solute carrier family 25 member 24
Details	131	84	rno-miR-9a-5p	Tbpl1	TATA-box binding protein like 1
Details	132	84	rno-miR-9a-5p	Myh9l1	myosin, heavy chain 9, non-muscle-like 1
Details	133	84	rno-miR-9a-5p	RGD1560010	RGD1560010
Details	134	84	rno-miR-9a-5p	Traf3	Tnf receptor-associated factor 3
Details	135	83	rno-miR-9a-5p	Fam118a	family with sequence similarity 118, member A
Details	136	83	rno-miR-9a-5p	Rnf19a	ring finger protein 19A, RBR E3 ubiquitin protein ligase
Details	137	83	rno-miR-9a-5p	Ikzf5	IKAROS family zinc finger 5
Details	138	83	rno-miR-9a-5p	Fbxw17	F-box and WD-40 domain protein 17
Details	139	83	rno-miR-9a-5p	Cep104	centrosomal protein 104
Details	140	83	rno-miR-9a-5p	Rab40b	Rab40b, member RAS oncogene family
Details	141	83	rno-miR-9a-5p	Ralgds	ral guanine nucleotide dissociation stimulator
Details	142	83	rno-miR-9a-5p	Arfgef1	ADP ribosylation factor guanine nucleotide exchange factor 1
Details	143	83	rno-miR-9a-5p	Grwd1	glutamate-rich WD repeat containing 1
Details	144	83	rno-miR-9a-5p	Tbc1d8	TBC1 domain family, member 8
Details	145	83	rno-miR-9a-5p	Six4	SIX homeobox 4
Details	146	83	rno-miR-9a-5p	Dbnl	drebrin-like
Details	147	82	rno-miR-9a-5p	Slc50a1	solute carrier family 50 member 1
Details	148	82	rno-miR-9a-5p	Txndc5	thioredoxin domain containing 5
Details	149	82	rno-miR-9a-5p	Ctnnal1	catenin alpha-like 1
Details	150	82	rno-miR-9a-5p	RGD1305350	similar to RIKEN cDNA 2510039O18
Details	151	82	rno-miR-9a-5p	Lmbrd2	LMBR1 domain containing 2
Details	152	82	rno-miR-9a-5p	Lipa	lipase A, lysosomal acid type
Details	153	82	rno-miR-9a-5p	Gzf1	GDNF-inducible zinc finger protein 1
Details	154	82	rno-miR-9a-5p	RGD1308601	similar to hypothetical protein
Details	155	82	rno-miR-9a-5p	Syt4	synaptotagmin 4
Details	156	81	rno-miR-9a-5p	Dkk2	dickkopf WNT signaling pathway inhibitor 2
Details	157	81	rno-miR-9a-5p	Ccnt2	cyclin T2
Details	158	81	rno-miR-9a-5p	Pabpc6	poly(A) binding protein, cytoplasmic 6
Details	159	81	rno-miR-9a-5p	Ntng1	netrin G1
Details	160	81	rno-miR-9a-5p	Zfp263	zinc finger protein 263
Details	161	81	rno-miR-9a-5p	Samd11	sterile alpha motif domain containing 11
Details	162	81	rno-miR-9a-5p	Bicc1	BicC family RNA binding protein 1
Details	163	80	rno-miR-9a-5p	Elavl1	ELAV like RNA binding protein 1
Details	164	80	rno-miR-9a-5p	Mbtps1	membrane-bound transcription factor peptidase, site 1
Details	165	80	rno-miR-9a-5p	Shroom3	shroom family member 3
Details	166	80	rno-miR-9a-5p	Pim3	Pim-3 proto-oncogene, serine/threonine kinase
Details	167	80	rno-miR-9a-5p	Pik3cb	phosphatidylinositol-4,5-bisphosphate 3-kinase, catalytic subunit beta
Details	168	80	rno-miR-9a-5p	Rhobtb1	Rho-related BTB domain containing 1
Details	169	80	rno-miR-9a-5p	Lrig2	leucine-rich repeats and immunoglobulin-like domains 2
Details	170	80	rno-miR-9a-5p	Zfp354a	zinc finger protein 354A
Details	171	80	rno-miR-9a-5p	Slc25a20	solute carrier family 25 member 20
Details	172	80	rno-miR-9a-5p	Efna1	ephrin A1
Details	173	79	rno-miR-9a-5p	Rars	arginyl-tRNA synthetase
Details	174	79	rno-miR-9a-5p	Plg	plasminogen
Details	175	79	rno-miR-9a-5p	Pcsk6	proprotein convertase subtilisin/kexin type 6
Details	176	79	rno-miR-9a-5p	Furin	furin (paired basic amino acid cleaving enzyme)
Details	177	79	rno-miR-9a-5p	Kcne3	potassium voltage-gated channel subfamily E regulatory subunit 3
Details	178	79	rno-miR-9a-5p	Snap23	synaptosome associated protein 23
Details	179	79	rno-miR-9a-5p	Wdtc1	WD and tetratricopeptide repeats 1
Details	180	79	rno-miR-9a-5p	Crebrf	CREB3 regulatory factor
Details	181	79	rno-miR-9a-5p	Fam19a5	family with sequence similarity 19 member A5, C-C motif chemokine like
Details	182	79	rno-miR-9a-5p	Nedd4	neural precursor cell expressed, developmentally down-regulated 4, E3 ubiquitin protein ligase
Details	183	79	rno-miR-9a-5p	B3galnt2	beta-1,3-N-acetylgalactosaminyltransferase 2
Details	184	78	rno-miR-9a-5p	Atp11a	ATPase phospholipid transporting 11A
Details	185	78	rno-miR-9a-5p	Dlx3	distal-less homeobox 3
Details	186	78	rno-miR-9a-5p	Zbtb39	zinc finger and BTB domain containing 39
Details	187	78	rno-miR-9a-5p	Zfp395	zinc finger protein 395
Details	188	78	rno-miR-9a-5p	Gls	glutaminase
Details	189	78	rno-miR-9a-5p	Eif1a	eukaryotic translation initiation factor 1A
Details	190	78	rno-miR-9a-5p	Atl2	atlastin GTPase 2
Details	191	78	rno-miR-9a-5p	Thoc5	THO complex 5
Details	192	78	rno-miR-9a-5p	Rhoq	ras homolog family member Q
Details	193	78	rno-miR-9a-5p	Polr3g	RNA polymerase III subunit G
Details	194	78	rno-miR-9a-5p	Pgrmc2	progesterone receptor membrane component 2
Details	195	77	rno-miR-9a-5p	Myo1c	myosin 1C
Details	196	77	rno-miR-9a-5p	Pde11a	phosphodiesterase 11A
Details	197	77	rno-miR-9a-5p	Arid3b	AT-rich interaction domain 3B
Details	198	77	rno-miR-9a-5p	Armcx2	armadillo repeat containing, X-linked 2
Details	199	77	rno-miR-9a-5p	Spag9	sperm associated antigen 9
Details	200	77	rno-miR-9a-5p	Tcf15	transcription factor 15
Details	201	77	rno-miR-9a-5p	Sp4	Sp4 transcription factor
Details	202	77	rno-miR-9a-5p	Kitlg	KIT ligand
Details	203	77	rno-miR-9a-5p	Acat1	acetyl-CoA acetyltransferase 1
Details	204	77	rno-miR-9a-5p	Card6	caspase recruitment domain family, member 6
Details	205	77	rno-miR-9a-5p	Smarcd2	SWI/SNF related, matrix associated, actin dependent regulator of chromatin, subfamily d, member 2
Details	206	77	rno-miR-9a-5p	Nap1l1	nucleosome assembly protein 1-like 1
Details	207	77	rno-miR-9a-5p	Sec31a	SEC31 homolog A, COPII coat complex component
Details	208	77	rno-miR-9a-5p	Ppm1g	protein phosphatase, Mg2+/Mn2+ dependent, 1G
Details	209	76	rno-miR-9a-5p	Zfp282	zinc finger protein 282
Details	210	76	rno-miR-9a-5p	Dele1	DAP3 binding cell death enhancer 1
Details	211	76	rno-miR-9a-5p	Ppip5k1	diphosphoinositol pentakisphosphate kinase 1
Details	212	75	rno-miR-9a-5p	Smoc2	SPARC related modular calcium binding 2
Details	213	75	rno-miR-9a-5p	Tmem200c	transmembrane protein 200C
Details	214	75	rno-miR-9a-5p	Lurap1l	leucine rich adaptor protein 1-like
Details	215	75	rno-miR-9a-5p	Thbs2	thrombospondin 2
Details	216	75	rno-miR-9a-5p	Akr1b1	aldo-keto reductase family 1 member B
Details	217	75	rno-miR-9a-5p	Ankrd12	ankyrin repeat domain 12
Details	218	75	rno-miR-9a-5p	Tspan9	tetraspanin 9
Details	219	75	rno-miR-9a-5p	Cbx7	chromobox 7
Details	220	75	rno-miR-9a-5p	Ambra1	autophagy and beclin 1 regulator 1
Details	221	75	rno-miR-9a-5p	Wdr6	WD repeat domain 6
Details	222	75	rno-miR-9a-5p	Tsc22d2	TSC22 domain family, member 2
Details	223	75	rno-miR-9a-5p	Slc8a1	solute carrier family 8 member A1
Details	224	75	rno-miR-9a-5p	Igf2bp2	insulin-like growth factor 2 mRNA binding protein 2
Details	225	75	rno-miR-9a-5p	Rassf3	Ras association domain family member 3
Details	226	75	rno-miR-9a-5p	Zc3h10	zinc finger CCCH type containing 10
Details	227	74	rno-miR-9a-5p	Vcl	vinculin
Details	228	74	rno-miR-9a-5p	Lrch4	leucine rich repeats and calponin homology domain containing 4
Details	229	74	rno-miR-9a-5p	Ube2h	ubiquitin-conjugating enzyme E2H
Details	230	74	rno-miR-9a-5p	Myh1	myosin heavy chain 1
Details	231	74	rno-miR-9a-5p	Hes1	hes family bHLH transcription factor 1
Details	232	74	rno-miR-9a-5p	Hyal4	hyaluronidase 4
Details	233	74	rno-miR-9a-5p	Cysrt1	cysteine rich tail 1
Details	234	74	rno-miR-9a-5p	Ccar2	cell cycle and apoptosis regulator 2
Details	235	74	rno-miR-9a-5p	Fstl1	follistatin-like 1
Details	236	74	rno-miR-9a-5p	Plbd2	phospholipase B domain containing 2
Details	237	74	rno-miR-9a-5p	B4galt6	beta-1,4-galactosyltransferase 6
Details	238	73	rno-miR-9a-5p	Drd2	dopamine receptor D2
Details	239	73	rno-miR-9a-5p	Slc30a1	solute carrier family 30 member 1
Details	240	73	rno-miR-9a-5p	Ppm1l	protein phosphatase, Mg2+/Mn2+ dependent, 1L
Details	241	73	rno-miR-9a-5p	Vdac3	voltage-dependent anion channel 3
Details	242	73	rno-miR-9a-5p	Erg	ETS transcription factor ERG
Details	243	73	rno-miR-9a-5p	Plscr3	phospholipid scramblase 3
Details	244	73	rno-miR-9a-5p	Fbxl3	F-box and leucine-rich repeat protein 3
Details	245	73	rno-miR-9a-5p	Nfatc2	nuclear factor of activated T-cells 2
Details	246	73	rno-miR-9a-5p	Actr1a	ARP1 actin related protein 1 homolog A
Details	247	73	rno-miR-9a-5p	Ehd4	EH-domain containing 4
Details	248	73	rno-miR-9a-5p	Jpt2	Jupiter microtubule associated homolog 2
Details	249	73	rno-miR-9a-5p	Cnmd	chondromodulin
Details	250	72	rno-miR-9a-5p	Pptc7	PTC7 protein phosphatase homolog
Details	251	72	rno-miR-9a-5p	Krtap31-1	keratin associated protein 31-1
Details	252	72	rno-miR-9a-5p	Miga2	mitoguardin 2
Details	253	72	rno-miR-9a-5p	Rps6ka4	ribosomal protein S6 kinase A4
Details	254	72	rno-miR-9a-5p	Mapkapk2	mitogen-activated protein kinase-activated protein kinase 2
Details	255	72	rno-miR-9a-5p	Mme	membrane metallo-endopeptidase
Details	256	72	rno-miR-9a-5p	Cog3	component of oligomeric golgi complex 3
Details	257	72	rno-miR-9a-5p	Tmem200a	transmembrane protein 200A
Details	258	72	rno-miR-9a-5p	Utrn	utrophin
Details	259	72	rno-miR-9a-5p	Map1b	microtubule-associated protein 1B
Details	260	72	rno-miR-9a-5p	Crebzf	CREB/ATF bZIP transcription factor
Details	261	72	rno-miR-9a-5p	Hipk1	homeodomain interacting protein kinase 1
Details	262	72	rno-miR-9a-5p	Esyt1	extended synaptotagmin 1
Details	263	72	rno-miR-9a-5p	Fam8a1	family with sequence similarity 8, member A1
Details	264	71	rno-miR-9a-5p	H6pd	hexose-6-phosphate dehydrogenase (glucose 1-dehydrogenase)
Details	265	71	rno-miR-9a-5p	Cnnm4	cyclin and CBS domain divalent metal cation transport mediator 4
Details	266	71	rno-miR-9a-5p	Pitpnm2	phosphatidylinositol transfer protein, membrane-associated 2
Details	267	71	rno-miR-9a-5p	Snrk	SNF related kinase
Details	268	71	rno-miR-9a-5p	Specc1l	sperm antigen with calponin homology and coiled-coil domains 1-like
Details	269	71	rno-miR-9a-5p	Slc12a5	solute carrier family 12 member 5
Details	270	71	rno-miR-9a-5p	Scrib	scribbled planar cell polarity protein
Details	271	71	rno-miR-9a-5p	Col15a1	collagen type XV alpha 1 chain
Details	272	71	rno-miR-9a-5p	Mall	mal, T-cell differentiation protein-like
Details	273	71	rno-miR-9a-5p	Arhgdia	Rho GDP dissociation inhibitor alpha
Details	274	70	rno-miR-9a-5p	Bag4	BCL2-associated athanogene 4
Details	275	70	rno-miR-9a-5p	Stmn1	stathmin 1
Details	276	70	rno-miR-9a-5p	Gtpbp3	GTP binding protein 3
Details	277	70	rno-miR-9a-5p	Gmeb2	glucocorticoid modulatory element binding protein 2
Details	278	70	rno-miR-9a-5p	Cntn3	contactin 3
Details	279	70	rno-miR-9a-5p	Lsm14a	LSM14A mRNA processing body assembly factor
Details	280	70	rno-miR-9a-5p	Stam	signal transducing adaptor molecule
Details	281	70	rno-miR-9a-5p	Dcun1d4	defective in cullin neddylation 1 domain containing 4
Details	282	69	rno-miR-9a-5p	43896	membrane associated ring-CH-type finger 6
Details	283	69	rno-miR-9a-5p	Cdc14b	cell division cycle 14B
Details	284	69	rno-miR-9a-5p	Chst9	carbohydrate sulfotransferase 9
Details	285	69	rno-miR-9a-5p	Ube2z	ubiquitin-conjugating enzyme E2Z
Details	286	69	rno-miR-9a-5p	Vangl1	VANGL planar cell polarity protein 1
Details	287	68	rno-miR-9a-5p	Actr1b	ARP1 actin related protein 1 homolog B
Details	288	68	rno-miR-9a-5p	Mtmr10	myotubularin related protein 10
Details	289	68	rno-miR-9a-5p	Mier3	MIER family member 3
Details	290	68	rno-miR-9a-5p	Agfg1	ArfGAP with FG repeats 1
Details	291	68	rno-miR-9a-5p	RGD1562136	similar to D1Ertd622e protein
Details	292	68	rno-miR-9a-5p	Myrf	myelin regulatory factor
Details	293	68	rno-miR-9a-5p	Olfml2a	olfactomedin-like 2A
Details	294	68	rno-miR-9a-5p	Pnp	purine nucleoside phosphorylase
Details	295	68	rno-miR-9a-5p	Myo1d	myosin ID
Details	296	68	rno-miR-9a-5p	Hmg20a	high mobility group 20A
Details	297	68	rno-miR-9a-5p	Twistnb	TWIST neighbor
Details	298	67	rno-miR-9a-5p	Shroom2	shroom family member 2
Details	299	67	rno-miR-9a-5p	Ube4b	ubiquitination factor E4B
Details	300	67	rno-miR-9a-5p	Pskh1	protein serine kinase H1
Details	301	67	rno-miR-9a-5p	Nfasc	neurofascin
Details	302	67	rno-miR-9a-5p	Bcat2	branched chain amino acid transaminase 2
Details	303	67	rno-miR-9a-5p	Tfcp2l1	transcription factor CP2-like 1
Details	304	67	rno-miR-9a-5p	Inhbb	inhibin subunit beta B
Details	305	67	rno-miR-9a-5p	Efemp1	EGF containing fibulin extracellular matrix protein 1
Details	306	67	rno-miR-9a-5p	Cyp2u1	cytochrome P450, family 2, subfamily u, polypeptide 1
Details	307	67	rno-miR-9a-5p	Ezh1	enhancer of zeste 1 polycomb repressive complex 2 subunit
Details	308	67	rno-miR-9a-5p	Angpt2	angiopoietin 2
Details	309	67	rno-miR-9a-5p	Bbs1	Bardet-Biedl syndrome 1
Details	310	66	rno-miR-9a-5p	Sos1	SOS Ras/Rac guanine nucleotide exchange factor 1
Details	311	66	rno-miR-9a-5p	Pank3	pantothenate kinase 3
Details	312	66	rno-miR-9a-5p	Ift80	intraflagellar transport 80
Details	313	66	rno-miR-9a-5p	Slc2a9	solute carrier family 2 member 9
Details	314	66	rno-miR-9a-5p	Igf2	insulin-like growth factor 2
Details	315	66	rno-miR-9a-5p	Fam107b	family with sequence similarity 107, member B
Details	316	66	rno-miR-9a-5p	Tmem159	transmembrane protein 159
Details	317	66	rno-miR-9a-5p	Dync2li1	dynein cytoplasmic 2 light intermediate chain 1
Details	318	66	rno-miR-9a-5p	Rab38	RAB38, member RAS oncogene family
Details	319	66	rno-miR-9a-5p	Pars2	prolyl-tRNA synthetase 2, mitochondrial
Details	320	66	rno-miR-9a-5p	Pnpla3	patatin-like phospholipase domain containing 3
Details	321	66	rno-miR-9a-5p	Tes	testin LIM domain protein
Details	322	65	rno-miR-9a-5p	Amotl2	angiomotin like 2
Details	323	65	rno-miR-9a-5p	Creb3l2	cAMP responsive element binding protein 3-like 2
Details	324	65	rno-miR-9a-5p	Cbx6	chromobox 6
Details	325	65	rno-miR-9a-5p	Dgkb	diacylglycerol kinase, beta
Details	326	65	rno-miR-9a-5p	Slc25a45	solute carrier family 25, member 45
Details	327	65	rno-miR-9a-5p	Gtpbp4	GTP binding protein 4
Details	328	65	rno-miR-9a-5p	Adcy5	adenylate cyclase 5
Details	329	65	rno-miR-9a-5p	Rcor1	REST corepressor 1
Details	330	65	rno-miR-9a-5p	Magi2	membrane associated guanylate kinase, WW and PDZ domain containing 2
Details	331	65	rno-miR-9a-5p	Got1	glutamic-oxaloacetic transaminase 1
Details	332	65	rno-miR-9a-5p	Diaph1	diaphanous-related formin 1
Details	333	65	rno-miR-9a-5p	Atg4c	autophagy related 4C, cysteine peptidase
Details	334	65	rno-miR-9a-5p	Tsnax	translin-associated factor X
Details	335	65	rno-miR-9a-5p	Ano6	anoctamin 6
Details	336	65	rno-miR-9a-5p	Btbd7	BTB domain containing 7
Details	337	65	rno-miR-9a-5p	Dipk2a	divergent protein kinase domain 2A
Details	338	64	rno-miR-9a-5p	Map7	microtubule-associated protein 7
Details	339	64	rno-miR-9a-5p	Smarce1	SWI/SNF related, matrix associated, actin dependent regulator of chromatin, subfamily e, member 1
Details	340	64	rno-miR-9a-5p	Rtn4rl1	reticulon 4 receptor-like 1
Details	341	64	rno-miR-9a-5p	Kansl3	KAT8 regulatory NSL complex subunit 3
Details	342	64	rno-miR-9a-5p	Cpvl	carboxypeptidase, vitellogenic-like
Details	343	64	rno-miR-9a-5p	Kcna2	potassium voltage-gated channel subfamily A member 2
Details	344	64	rno-miR-9a-5p	Dixdc1	DIX domain containing 1
Details	345	64	rno-miR-9a-5p	Lrrfip1	LRR binding FLII interacting protein 1
Details	346	64	rno-miR-9a-5p	Dnajc8	DnaJ heat shock protein family (Hsp40) member C8
Details	347	64	rno-miR-9a-5p	Dnajb1	DnaJ heat shock protein family (Hsp40) member B1
Details	348	64	rno-miR-9a-5p	Cpsf6	cleavage and polyadenylation specific factor 6
Details	349	64	rno-miR-9a-5p	Hivep3	human immunodeficiency virus type I enhancer binding protein 3
Details	350	64	rno-miR-9a-5p	Kcna4	potassium voltage-gated channel subfamily A member 4
Details	351	64	rno-miR-9a-5p	Tent5c	terminal nucleotidyltransferase 5C
Details	352	64	rno-miR-9a-5p	Sgsm1	small G protein signaling modulator 1
Details	353	64	rno-miR-9a-5p	Mfsd14a	major facilitator superfamily domain containing 14A
Details	354	63	rno-miR-9a-5p	Phf8	PHD finger protein 8
Details	355	63	rno-miR-9a-5p	Ets1	ETS proto-oncogene 1, transcription factor
Details	356	63	rno-miR-9a-5p	Tgfbr1	transforming growth factor, beta receptor 1
Details	357	63	rno-miR-9a-5p	Gad1	glutamate decarboxylase 1
Details	358	63	rno-miR-9a-5p	Egln3	egl-9 family hypoxia-inducible factor 3
Details	359	63	rno-miR-9a-5p	Notch2	notch 2
Details	360	63	rno-miR-9a-5p	Lamp1	lysosomal-associated membrane protein 1
Details	361	63	rno-miR-9a-5p	Urm1	ubiquitin related modifier 1
Details	362	63	rno-miR-9a-5p	Wipf1	WAS/WASL interacting protein family, member 1
Details	363	62	rno-miR-9a-5p	Dbt	dihydrolipoamide branched chain transacylase E2
Details	364	62	rno-miR-9a-5p	Fbxw2	F-box and WD repeat domain containing 2
Details	365	62	rno-miR-9a-5p	Myo19	myosin XIX
Details	366	62	rno-miR-9a-5p	Snx16	sorting nexin 16
Details	367	62	rno-miR-9a-5p	Psd4	pleckstrin and Sec7 domain containing 4
Details	368	62	rno-miR-9a-5p	Bmper	BMP-binding endothelial regulator
Details	369	62	rno-miR-9a-5p	Pja2	praja ring finger ubiquitin ligase 2
Details	370	62	rno-miR-9a-5p	Rims2	regulating synaptic membrane exocytosis 2
Details	371	61	rno-miR-9a-5p	Ap3b1	adaptor related protein complex 3 subunit beta 1
Details	372	61	rno-miR-9a-5p	Bcl6	BCL6, transcription repressor
Details	373	61	rno-miR-9a-5p	Ccne2	cyclin E2
Details	374	61	rno-miR-9a-5p	Ankrd29	ankyrin repeat domain 29
Details	375	61	rno-miR-9a-5p	S100g	S100 calcium binding protein G
Details	376	61	rno-miR-9a-5p	Plekha1	pleckstrin homology domain containing A1
Details	377	61	rno-miR-9a-5p	Blmh	bleomycin hydrolase
Details	378	61	rno-miR-9a-5p	Tbxt	T-box transcription factor T
Details	379	61	rno-miR-9a-5p	Rnf112	ring finger protein 112
Details	380	61	rno-miR-9a-5p	Tshr	thyroid stimulating hormone receptor
Details	381	61	rno-miR-9a-5p	Itm2c	integral membrane protein 2C
Details	382	61	rno-miR-9a-5p	Arpc1a	actin related protein 2/3 complex, subunit 1A
Details	383	61	rno-miR-9a-5p	Elmod2	ELMO domain containing 2
Details	384	61	rno-miR-9a-5p	Dtd1	D-tyrosyl-tRNA deacylase 1
Details	385	60	rno-miR-9a-5p	Slc34a2	solute carrier family 34 member 2
Details	386	60	rno-miR-9a-5p	Fmr1	fragile X mental retardation 1
Details	387	60	rno-miR-9a-5p	Mthfd1l	methylenetetrahydrofolate dehydrogenase (NADP+ dependent) 1-like
Details	388	60	rno-miR-9a-5p	Melk	maternal embryonic leucine zipper kinase
Details	389	60	rno-miR-9a-5p	Ncor2	nuclear receptor co-repressor 2
Details	390	60	rno-miR-9a-5p	Adora3	adenosine A3 receptor
Details	391	60	rno-miR-9a-5p	Sptlc1	serine palmitoyltransferase, long chain base subunit 1
Details	392	60	rno-miR-9a-5p	M6pr	mannose-6-phosphate receptor, cation dependent
Details	393	60	rno-miR-9a-5p	Aatk	apoptosis-associated tyrosine kinase
Details	394	60	rno-miR-9a-5p	Ralb	RAS like proto-oncogene B
Details	395	60	rno-miR-9a-5p	Nop16	NOP16 nucleolar protein
Details	396	60	rno-miR-9a-5p	Fcer1g	Fc fragment of IgE receptor Ig
Details	397	60	rno-miR-9a-5p	Slain2	SLAIN motif family, member 2
Details	398	60	rno-miR-9a-5p	LOC100911796	adenosine receptor A3-like
Details	399	60	rno-miR-9a-5p	Tdh	L-threonine dehydrogenase
Details	400	59	rno-miR-9a-5p	Nek9	NIMA-related kinase 9
Details	401	59	rno-miR-9a-5p	Ppp1r13b	protein phosphatase 1, regulatory subunit 13B
Details	402	59	rno-miR-9a-5p	Gpr174	G protein-coupled receptor 174
Details	403	59	rno-miR-9a-5p	Syce2	synaptonemal complex central element protein 2
Details	404	59	rno-miR-9a-5p	Hk3	hexokinase 3
Details	405	59	rno-miR-9a-5p	Vwa1	von Willebrand factor A domain containing 1
Details	406	59	rno-miR-9a-5p	Fst	follistatin
Details	407	58	rno-miR-9a-5p	Relch	RAB11 binding and LisH domain, coiled-coil and HEAT repeat containing
Details	408	58	rno-miR-9a-5p	Elovl4	ELOVL fatty acid elongase 4
Details	409	58	rno-miR-9a-5p	Fzd8	frizzled class receptor 8
Details	410	58	rno-miR-9a-5p	Acot7	acyl-CoA thioesterase 7
Details	411	58	rno-miR-9a-5p	Sdc2	syndecan 2
Details	412	58	rno-miR-9a-5p	Cacnb2	calcium voltage-gated channel auxiliary subunit beta 2
Details	413	58	rno-miR-9a-5p	Rhag	Rh-associated glycoprotein
Details	414	58	rno-miR-9a-5p	Adam10	ADAM metallopeptidase domain 10
Details	415	58	rno-miR-9a-5p	Scaf11	SR-related CTD-associated factor 11
Details	416	57	rno-miR-9a-5p	Lhfpl6	LHFPL tetraspan subfamily member 6
Details	417	57	rno-miR-9a-5p	Ube2v2	ubiquitin conjugating enzyme E2 V2
Details	418	57	rno-miR-9a-5p	Fam83b	family with sequence similarity 83, member B
Details	419	57	rno-miR-9a-5p	Mmp16	matrix metallopeptidase 16
Details	420	57	rno-miR-9a-5p	Adamts3	ADAM metallopeptidase with thrombospondin type 1, motif 3
Details	421	57	rno-miR-9a-5p	Pmp22	peripheral myelin protein 22
Details	422	56	rno-miR-9a-5p	Adal	adenosine deaminase-like
Details	423	56	rno-miR-9a-5p	Idh3a	isocitrate dehydrogenase 3 (NAD+) alpha
Details	424	56	rno-miR-9a-5p	Zbtb44	zinc finger and BTB domain containing 44
Details	425	56	rno-miR-9a-5p	Btbd10	BTB domain containing 10
Details	426	56	rno-miR-9a-5p	Map3k6	mitogen-activated protein kinase kinase kinase 6
Details	427	56	rno-miR-9a-5p	Auh	AU RNA binding methylglutaconyl-CoA hydratase
Details	428	56	rno-miR-9a-5p	Tnrc6a	trinucleotide repeat containing 6a
Details	429	56	rno-miR-9a-5p	Exoc6b	exocyst complex component 6B
Details	430	56	rno-miR-9a-5p	Ccni	cyclin I
Details	431	55	rno-miR-9a-5p	Phf19	PHD finger protein 19
Details	432	55	rno-miR-9a-5p	Parg	poly (ADP-ribose) glycohydrolase
Details	433	55	rno-miR-9a-5p	Cdk8	cyclin-dependent kinase 8
Details	434	55	rno-miR-9a-5p	Kif1c	kinesin family member 1C
Details	435	55	rno-miR-9a-5p	Stx1a	syntaxin 1A
Details	436	55	rno-miR-9a-5p	Chmp1b	charged multivesicular body protein 1B
Details	437	55	rno-miR-9a-5p	Olr1	oxidized low density lipoprotein receptor 1
Details	438	55	rno-miR-9a-5p	Il1f10	interleukin 1 family member 10
Details	439	55	rno-miR-9a-5p	Nedd1	neural precursor cell expressed, developmentally down-regulated 1
Details	440	55	rno-miR-9a-5p	Src	SRC proto-oncogene, non-receptor tyrosine kinase
Details	441	55	rno-miR-9a-5p	Asic1	acid sensing ion channel subunit 1
Details	442	55	rno-miR-9a-5p	Srf	serum response factor
Details	443	55	rno-miR-9a-5p	Chst14	carbohydrate sulfotransferase 14
Details	444	55	rno-miR-9a-5p	Cbln4	cerebellin 4 precursor
Details	445	55	rno-miR-9a-5p	Ccn4	cellular communication network factor 4
Details	446	55	rno-miR-9a-5p	RGD1311703	similar to sid2057p
Details	447	54	rno-miR-9a-5p	Zfp580	zinc finger protein 580
Details	448	54	rno-miR-9a-5p	Grpr	gastrin releasing peptide receptor
Details	449	54	rno-miR-9a-5p	Sbno1	strawberry notch homolog 1
Details	450	54	rno-miR-9a-5p	Yeats2	YEATS domain containing 2
Details	451	54	rno-miR-9a-5p	Slc39a3	solute carrier family 39 member 3
Details	452	54	rno-miR-9a-5p	Fundc1	FUN14 domain containing 1
Details	453	54	rno-miR-9a-5p	Phldb1	pleckstrin homology-like domain, family B, member 1
Details	454	54	rno-miR-9a-5p	Shank2	SH3 and multiple ankyrin repeat domains 2
Details	455	54	rno-miR-9a-5p	Cdc42ep1	CDC42 effector protein 1
Details	456	54	rno-miR-9a-5p	Fam117b	family with sequence similarity 117, member B
Details	457	54	rno-miR-9a-5p	Ash2l	ASH2 like histone lysine methyltransferase complex subunit
Details	458	54	rno-miR-9a-5p	Slc27a4	solute carrier family 27 member 4
Details	459	54	rno-miR-9a-5p	Arhgap24	Rho GTPase activating protein 24
Details	460	54	rno-miR-9a-5p	Clvs1	clavesin 1
Details	461	54	rno-miR-9a-5p	Fam19a4	family with sequence similarity 19 member A4, C-C motif chemokine like
Details	462	54	rno-miR-9a-5p	Phospho1	phosphoethanolamine/phosphocholine phosphatase 1
Details	463	53	rno-miR-9a-5p	Gnpnat1	glucosamine-phosphate N-acetyltransferase 1
Details	464	53	rno-miR-9a-5p	Nek1	NIMA-related kinase 1
Details	465	53	rno-miR-9a-5p	Peg3	paternally expressed 3
Details	466	53	rno-miR-9a-5p	Ssx2ip	SSX family member 2 interacting protein
Details	467	53	rno-miR-9a-5p	Flnb	filamin B
Details	468	53	rno-miR-9a-5p	Tnfrsf21	TNF receptor superfamily member 21
Details	469	53	rno-miR-9a-5p	Sptssb	serine palmitoyltransferase, small subunit B
Details	470	53	rno-miR-9a-5p	Dolpp1	dolichyldiphosphatase 1
Details	471	53	rno-miR-9a-5p	Rab9b	RAB9B, member RAS oncogene family
Details	472	53	rno-miR-9a-5p	Ptbp1	polypyrimidine tract binding protein 1
Details	473	53	rno-miR-9a-5p	Smim8	small integral membrane protein 8
Details	474	53	rno-miR-9a-5p	Zfr	zinc finger RNA binding protein
Details	475	53	rno-miR-9a-5p	Sez6	seizure related 6 homolog
Details	476	53	rno-miR-9a-5p	Otud7b	OTU deubiquitinase 7B
Details	477	53	rno-miR-9a-5p	Usp31	ubiquitin specific peptidase 31
Details	478	53	rno-miR-9a-5p	Slc7a8	solute carrier family 7 member 8
Details	479	53	rno-miR-9a-5p	Trim2	tripartite motif-containing 2
Details	480	53	rno-miR-9a-5p	Nhlh2	nescient helix loop helix 2
Details	481	53	rno-miR-9a-5p	Lmx1a	LIM homeobox transcription factor 1 alpha
Details	482	53	rno-miR-9a-5p	Fam167a	family with sequence similarity 167, member A
Details	483	53	rno-miR-9a-5p	Arcn1	archain 1
Details	484	53	rno-miR-9a-5p	Slc35f2	solute carrier family 35, member F2
Details	485	52	rno-miR-9a-5p	Mcoln2	mucolipin 2
Details	486	52	rno-miR-9a-5p	Zfp367	zinc finger protein 367
Details	487	52	rno-miR-9a-5p	Alg9	ALG9, alpha-1,2-mannosyltransferase
Details	488	52	rno-miR-9a-5p	Qtrt2	queuine tRNA-ribosyltransferase accessory subunit 2
Details	489	52	rno-miR-9a-5p	Epm2aip1	EPM2A interacting protein 1
Details	490	52	rno-miR-9a-5p	Eya4	EYA transcriptional coactivator and phosphatase 4
Details	491	52	rno-miR-9a-5p	Synj2bp	synaptojanin 2 binding protein
Details	492	52	rno-miR-9a-5p	Zbtb8b	zinc finger and BTB domain containing 8b
Details	493	52	rno-miR-9a-5p	Naa11	N(alpha)-acetyltransferase 11, NatA catalytic subunit
Details	494	52	rno-miR-9a-5p	Hoxd1	homeo box D1
Details	495	52	rno-miR-9a-5p	Bicral	BRD4 interacting chromatin remodeling complex associated protein like
Details	496	52	rno-miR-9a-5p	Cc2d1a	coiled-coil and C2 domain containing 1A
Details	497	52	rno-miR-9a-5p	Zfp131	zinc finger protein 131
Details	498	52	rno-miR-9a-5p	Prss35	serine protease 35
Details	499	52	rno-miR-9a-5p	Arfip2	ADP-ribosylation factor interacting protein 2
Details	500	51	rno-miR-9a-5p	Tra2b	transformer 2 beta homolog
Details	501	51	rno-miR-9a-5p	Slc30a3	solute carrier family 30 member 3
Details	502	51	rno-miR-9a-5p	Hapln4	hyaluronan and proteoglycan link protein 4
Details	503	51	rno-miR-9a-5p	Cyp2a2	cytochrome P450, family 2, subfamily a, polypeptide 2
Details	504	51	rno-miR-9a-5p	Adipoq	adiponectin, C1Q and collagen domain containing
Details	505	51	rno-miR-9a-5p	Map2k3	mitogen activated protein kinase kinase 3
Details	506	51	rno-miR-9a-5p	Tmem199	transmembrane protein 199
Details	507	51	rno-miR-9a-5p	Slc12a6	solute carrier family 12, member 6
Details	508	51	rno-miR-9a-5p	Palmd	palmdelphin
Details	509	51	rno-miR-9a-5p	Ankrd40	ankyrin repeat domain 40
Details	510	50	rno-miR-9a-5p	Ist1	IST1, ESCRT-III associated factor
Details	511	50	rno-miR-9a-5p	Dennd1a	DENN domain containing 1A
Details	512	50	rno-miR-9a-5p	Tinagl1	tubulointerstitial nephritis antigen-like 1
Details	513	50	rno-miR-9a-5p	Ccne1	cyclin E1
Details	514	50	rno-miR-9a-5p	Zfp362	zinc finger protein 362
Details	515	50	rno-miR-9a-5p	Agfg2	ArfGAP with FG repeats 2
Details	516	50	rno-miR-9a-5p	Gsdma	gasdermin A
Details	517	50	rno-miR-9a-5p	Nfkb1	nuclear factor kappa B subunit 1
Details	518	50	rno-miR-9a-5p	Tram1	translocation associated membrane protein 1
Details	519	50	rno-miR-9a-5p	Hiatl3	hippocampus abundant transcript-like 3

## Sheet: overlapping target genes 
YBX3
AP1S2
ONECUT1
CHST9
LDLRAP1
RAB34
IPO4
CALB2
RANBP17
SLC2A2
STK3
EMB
TESK2
MAEA
SLC31A2
EHD4
TRPM7
PAK4
NXPE3
CCDC43
SCRIB
SLC10A3
MYPN
COL15A1
SLC50A1
DYRK1B
FAM19A5
DNAJC14
SHC2
PCGF6
SAMD11
CREBZF
ANKRD13A
AP3B1
SMARCD2
GALNT3
CCAR2
KLF5
ANO1
TMEM109
LYVE1
FRMD6
ERG
NTNG1
M6PR
TGFBR2
ARMCX2
RFESD
TBPL1
PHF13
ITM2C
FAM118A
MTHFD2
MAP7
LRCH4
ENPEP
IL10RB
ULK2
LAMP1
TSC22D2
RHOQ
ARID3B
ACOT7
DLX3
SLC39A14
MYO1C
SNX7
INHBB
EFEMP1
PRDM1
MDGA2
ATL2
GOT1
EFNA1
STMN1
NELL1
UBE2Z
CCNE2
PALMD
COL9A1
SHC1
MAP3K3
GNPNAT1
FURIN
PANK3
NAP1L1
MYOCD
FOXG1
BICC1
RNF19A
SRSF6
ZKSCAN1
UBE2H
DTD1
NEDD4
REEP4
CYP2U1
SGMS2
GMEB2
ARID1A
FNIP2
SHROOM4
LRIG2
DIXDC1
IGF2BP2
FSTL1
GZF1
CLOCK
BCAT2
VANGL1
CNNM2
CCNI
CBX7
MYH9
MYH1
CRIM1
PDGFRB
TBC1D8
CDC25A
B3GALNT2
SLC9A1
OTUD7B
KIF1C
OLFML2A
NID2
SPECC1L
PTBP1
STAM
CREBRF
ITPKC
ARHGAP24
HMG20A
RASSF3
SMOC2
KLF7
ESYT1
NHLH2
RNF111
SLC19A2
DENND1A
SNAP23
BCL6
DOLPP1
PHF19
COG3
FAM19A4
NUTF2
MDGA1
ARPC1A
RTN4RL1
MIER3
DRD2
SLAIN2
MBTPS1
PCSK6
SLC8A1
AUH
PHF20L1
ZC3H10
BTBD10
TSNAX
SERINC5
TGFBI
ARHGDIA
TMEM200C
COLEC12
HES1
AGFG1
RALGDS
SGSM1
SPTLC2
MYO19
SLC30A3
HAPLN4
HOXD1
ADCY5
FAM149B1
TRIM2
NFKB1
EGLN3
ASIC1
PPIP5K1
NEK1
SLC27A4
MMP16
PLBD2
MAPKAPK2
SDC2
AMBRA1
PPTC7
RPS6KA4
KIF13A
ELAVL1
PIM3
PHOSPHO1
MYO1D
LMX1A
SIX4
MME
TXNDC5
SBNO1
POLR3G
CC2D1B
SOS1
CNNM4
PXDN
ELOVL4
IKZF5
CLVS1
TRAM1
MAP1B
UTRN
FAM117B
PHF8
LSM14A
SYT4
SYNJ2BP
SPTSSB
CBX6
TGFBR1
CAPZA1
ZBTB39
PLEKHA1
OXSR1
GAD1
BTBD7
CDK8
DIO2
ADAMTS3
RHOBTB1
TRAF3
DIAPH1
SRC
UBE4B
TES
CBLN4
MAP2K3
SHROOM2
DCUN1D4
FMR1
HIPK1
ETS1
VDAC3
TNFRSF21
ANKRD12
ARFGEF1
SNRK
SPAG9
NCOR2
SOCS5
RCOR1
MYRF
CREB3L2
USP31
TSPAN9
STX1A
SEZ6
BAG4
LMBRD2
VCAN
DGKB
NFATC3
WDR6
FYCO1
CC2D1A
WIPF1
ANKRD40
ADAM10
KITLG
AATK
SLC7A8
SSX2IP
ATG14
CHMP1B
AMOTL2
PHLDB1
PITPNM2
FOXP4
PEG3
PYGO2
SHROOM3
CNTN3
SYNJ1
LURAP1L
SRF
ATP11A
ARCN1
CACNB2
PPP1R13B
RIMS2
NFASC
SLC25A24
SP4
FBXW2
VCL
CCNT2
SLC20A2
ANKRD29
RERE
FAM107B
TNRC6A
SMARCE1
PJA2
PDCD6IP
P4HA2
ZBTB44
NOTCH2
ALG9
TENM4
AGFG2
ACTR1A
DSE
PARG
DBNL
CNOT7
FYTTD1
THBS2
ITM2B
THOC5
MTHFD1L
VAV3
CCNG1
CHST14
FBXL3
DNAJB1
PIK3CB
ADAMTS9
