# Supplementary material for: Identification of the biological function of miR-9 in spinal cord ischemia-reperfusion injury in rats
Source: PeerJ. 2021 May 13;9:e11440. doi: 10.7717/peerj.11440 (PMC8126262; doi:10.7717/peerj.11440)
Supplement: Supplemental Information 7 [file peerj-09-11440-s007.xls]

## Sheet: Sheet1
YBX3
AP1S2
RANBP17
STK3
EHD4
SCRIB
SLC10A3
GALNT3
KLF5
ANO1
FRMD6
M6PR
TGFBR2
MTHFD2
IL10RB
TSC22D2
RHOQ
SLC39A14
MYO1C
SNX7
INHBB
EFEMP1
PRDM1
SHC1
GNPNAT1
FURIN
NAP1L1
SGMS2
FNIP2
IGF2BP2
CLOCK
VANGL1
MYH9
CRIM1
PDGFRB
CDC25A
B3GALNT2
OTUD7B
NID2
PTBP1
STAM
ITPKC
RNF111
DENND1A
SNAP23
PHF20L1
BTBD10
HES1
MYO19
FAM149B1
NFKB1
MAPKAPK2
PHOSPHO1
PXDN
UTRN
PHF8
LSM14A
BTBD7
DIAPH1
SRC
TES
MAP2K3
ETS1
NCOR2
SOCS5
RCOR1
VCAN
FYCO1
KITLG
SLC7A8
PHLDB1
SHROOM3
SRF
SLC25A24
FBXW2
VCL
SLC20A2
FAM107B
TNRC6A
P4HA2
NOTCH2
DSE
FYTTD1
THBS2
THOC5
DNAJB1
ADAMTS9
